# Supplementary material for: Smelly communication between haemaphysalis longicornis and infected hosts with indolic odorants: A case from severe fever with thrombocytopenia syndrome virus
Source: PLoS Negl Trop Dis. 2025 Jun 5;19(6):e0013139. doi: 10.1371/journal.pntd.0013139 (PMC12173412; doi:10.1371/journal.pntd.0013139)
Supplement: S1 Data — (XLSX) [file pntd.0013139.s011.xlsx]

## Sheet: Sheet1
Index	Quantitative ion	Qualitative ion	Molecular weight (Da)	Formula	Compounds	Class I	CAS	NIST_RI	Odor	Threshold	CK-1	CK-2	CK-3	CK-4	CK-5	CK-6	Treat-103copies-1	Treat-103copies-2	Treat-103copies-3	Treat-103copies-4	Treat-103copies-5	Treat-103copies-6	QC01	QC02	QC03	cpd_ID	kegg_map	Treat-103copies_vs_CK_VIP	Treat-103copies_vs_CK_P-value	Treat-103copies_vs_CK_Fold_Change	Treat-103copies_vs_CK_Log2FC	Treat-103copies_vs_CK_Type	Treat-104copies_vs_CK_VIP	Treat-104copies_vs_CK_P-value	Treat-104copies_vs_CK_Fold_Change	Treat-104copies_vs_CK_Log2FC	Treat-104copies_vs_CK_Type	Treat-104copies_vs_Treat-103copies_VIP	Treat-104copies_vs_Treat-103copies_P-value	Treat-104copies_vs_Treat-103copies_Fold_Change	Treat-104copies_vs_Treat-103copies_Log2FC	Treat-104copies_vs_Treat-103copies_Type
AMW0889	138	95	198.162	C12H22O2	(1.alpha.,2.beta.,5.beta.)-5-methyl-2-(1-methylethyl)-Cyclohexanol, acetate	Alcohol	20777-45-1	1304	-	-	75959.7	66200.8	73483.4	71197.5	74264.6	69025.2	57684.3	55673.2	55344	65903	58300.8	54045.1	49518.1	49732.3	49514.7	-	-	-	-	-	-	-	1.20153	2.46352e-05	0.406216	-1.29968	down	-	-	-	-	-
AMW0951	83	82	222.092	C12H15ClN2	(1R,2R,4S)-2-(6-Chloropyridin-3-yl)-7-methyl-7-azabicyclo[2.2.1]heptane	Heterocyclic compound	232615-84-8	1663	-	-	454317	524802	479969	555956	235722	416907	449195	526420	265236	770623	461934	257230	289106	278600	288229	-	-	-	-	-	-	-	1.21132	0.00138297	0.396583	-1.3343	down	1.2654	0.0146236	0.387438	-1.36796	down
AMW0827	41	69	204.188	C15H24	(E)-.beta.-Famesene	Terpenoids	18794-84-8	1440	woody, citrus, herbal, sweet	0.087	2.1932e+06	2.18611e+06	2.14149e+06	2.2024e+06	2.03774e+06	2.15925e+06	1.84604e+06	2.0465e+06	1.75875e+06	1.71973e+06	1.73145e+06	1.79332e+06	28754.9	29212.8	28110.6	C09666	-	-	-	-	-	-	1.36666	1.96518e-09	0.0151212	-6.04729	down	1.53248	2.77008e-07	0.0179306	-5.80143	down
AMW1029	94	96	136.029	C5H9ClO2	(S)-2-Chloro-3-methylbutyric acid	Acid	26782-74-1	951	-	-	171022	134095	128603	153657	121306	177236	54193.5	45305.2	95258.1	73745.7	89937.5	91608.7	51852.9	51072.1	50761.3	-	-	-	-	-	-	-	1.34227	0.000125218	0.367471	-1.4443	down	-	-	-	-	-
AMW2004	55	70	154.172	C11H22	(Z)-8-methyl-2-Decene	Hydrocarbons	74630-25-4	1059	-	-	2.47346e+06	2.34132e+06	2.3274e+06	2.41304e+06	2.10638e+06	2.31158e+06	1.93296e+06	2.01593e+06	1.77854e+06	1.89424e+06	1.92711e+06	1.90336e+06	1.83513e+06	1.8371e+06	1.804e+06	-	-	-	-	-	-	-	1.31304	5.28386e-07	0.451215	-1.14811	down	-	-	-	-	-
AMW1467*168	121	192	210.198	C14H26O	(Z)-9-Tetradecenal	Aldehyde	53939-27-8	1609	-	-	80435.7	79000.8	63431.6	53986.2	64201.3	65279.2	32536.8	34733.5	26987.8	26950.1	31837.4	35082.8	50847.5	49614.4	50952.7	-	-	1.66517	0.000135961	0.462989	-1.11095	down	-	-	-	-	-	-	-	-	-	-
AMW2134*177	121	93	206.167	C14H22O	.alpha.-Irone	Ketone	79-69-6	1490	orris, floral, berry, violet, woody, powdery	0.002	4.75085e+06	4.23626e+06	4.12049e+06	4.50662e+06	3.68104e+06	3.90676e+06	3.22143e+06	3.95009e+06	3.12677e+06	3.19773e+06	3.41353e+06	3.19962e+06	3.24123e+06	3.1662e+06	3.24704e+06	C09690	-	-	-	-	-	-	1.32977	2.12344e-06	0.499073	-1.00268	down	-	-	-	-	-
AMW2138	121	136	196.146	C12H20O2	.alpha.-Terpinyl acetate	Ester	80-26-2	1350	herbal, bergamot, lavender, lime, citrus	2.5	26757.6	21097	19236.7	19926.5	16914.2	17846.4	13745.9	13440	12441.1	13663.4	13363.5	16144.8	13313.4	12942.8	12981.4	-	-	-	-	-	-	-	1.29932	0.000269271	0.461993	-1.11406	down	-	-	-	-	-
AMW1495	91	148	148.089	C10H12O	.alpha.-methyl-Benzenepropanal	Aldehyde	5445-77-2	1216	-	-	152235	144386	162783	149352	133518	160182	89445.8	94619	116141	45128.2	125348	111235	73044.6	71546.1	72501.3	-	-	-	-	-	-	-	1.34149	2.24147e-08	0.378028	-1.40344	down	-	-	-	-	-
AMW0883	79	41	162.141	C12H18	1,11-Dodecadiyne	Hydrocarbons	20521-44-2	1210	-	-	122046	159219	169892	156189	103364	137334	63704.2	74760	98746.2	14286.9	133607	94133.4	47855.3	46554.9	47670.1	-	-	-	-	-	-	-	1.25951	2.28722e-05	0.251826	-1.9895	down	-	-	-	-	-
AMW1001	99	139	124.064	C6H8N2O	1,3-Dimethyl-1H-pyrazole-4-carbaldehyde	Heterocyclic compound	25016-12-0	1082	-	-	379064	402913	383238	692430	518853	387590	287941	317835	291991	321770	351778	297428	322063	322710	314189	-	-	-	-	-	-	-	1.25052	0.00347862	0.456428	-1.13154	down	-	-	-	-	-
AMW1752	128	101	128.037	C8H4N2	1,4-Benzenedicarbonitrile	Nitrogen compounds	623-26-7	1236	-	-	16697.3	19530.4	51120.2	27022.3	14650.2	16327.1	15556.6	38343	21051.7	17736.2	27041.2	12539.1	19565.9	19233.7	19232.6	-	-	-	-	-	-	-	-	-	-	-	-	1.11492	0.0293231	0.476909	-1.06821	down
AMW0271	95	96	96.069	C5H8N2	1,4-dimethyl-Pyrazole	Heterocyclic compound	1072-68-0	804	-	-	106650	137652	99883.6	169655	84963.2	152167	63392.3	76086.9	78709.9	55389.8	80863.4	75507.6	57791.4	56821.1	56883.8	-	-	-	-	-	-	-	1.25099	0.00156907	0.385046	-1.3769	down	-	-	-	-	-
AMW0977	41	81	138.141	C10H18	1,6-Octadiene, 3,7-dimethyl-	Terpenoids	2436-90-0	946	citronellol, herbal, citrus, terpenic	-	289326	206513	168456	282652	187936	316724	125658	107124	162065	48445	260398	151459	92298.2	92330.9	90373.2	-	-	-	-	-	-	-	1.19554	0.00188197	0.450299	-1.15105	down	-	-	-	-	-
AMW2157	153	154	154.078	C12H10	1,8-Ethylenenaphthalene	Aromatics	83-32-9	1478	-	0.08	278281	249253	265033	270687	206348	207664	160374	180845	181382	194975	198218	180569	163536	158783	161451	C19312	-	-	-	-	-	-	1.31563	4.90087e-06	0.367561	-1.44394	down	1.44953	1.02677e-05	0.49526	-1.01374	down
AMW0632	67	95	110.11	C8H14	1-(1-methylethyl)-Cyclopentene	Hydrocarbons	1462-07-3	806	-	-	97495.2	163554	50241.4	96265.3	76505.5	2.15925e+06	20763.2	39863.9	27344.6	35268.5	26644.7	27724.9	30748.1	30126.3	30064.6	-	-	1.17881	0.285915	0.0671921	-3.89556	down	-	-	-	-	-	-	-	-	-	-
AMW1503	110	95	194.131	C12H18O2	1-(2-furanyl)-1-Octanone	Heterocyclic compound	5456-77-9	1474	-	-	1.53666e+06	1.38101e+06	1.40018e+06	1.38755e+06	1.19709e+06	1.33527e+06	1.03493e+06	1.28032e+06	1.00455e+06	1.09229e+06	1.05351e+06	1.04379e+06	1.04922e+06	1.02514e+06	1.0511e+06	-	-	-	-	-	-	-	1.32895	2.22345e-07	0.452423	-1.14426	down	-	-	-	-	-
AMW0119	57	41	130.136	C8H18O	1-Hexanol, 2-ethyl-	Alcohol	104-76-7	1028.64806866953	citrus, fresh, floral, oily, sweet	1.28	292916	227782	283169	244567	209759	524041	175180	529635	166157	278203	146688	228773	219414	218245	217426	C02498	-	-	-	-	-	-	1.1245	0.0219694	0.484115	-1.04658	down	-	-	-	-	-
AMW1279	155	43	282.084	C11H23I	1-Iodoundecane	Hydrocarbons	4282-44-4	1529	-	-	120389	128782	131999	139176	121316	124910	89178.2	121797	95453.8	106648	109712	100120	97407.5	95815.2	96761.1	-	-	-	-	-	-	-	1.33513	7.47343e-08	0.465175	-1.10415	down	-	-	-	-	-
AMW0435	97	111	252.282	C18H36	1-Octadecene	Hydrocarbons	112-88-9	1793	-	-	57817.8	99302.2	59653.5	130222	91728.6	34810.3	108850	206230	188630	295050	202021	136801	137052	134794	136041	-	-	1.32519	0.0065382	2.40232	1.26443	up	-	-	-	-	-	1.19017	0.00940795	0.457569	-1.12794	down
AMW1193	138	82	194.167	C13H22O	1-Oxaspiro[4.5]dec-6-ene, 2,6,10,10-tetramethyl-	Terpenoids	36431-72-8	1370	tea, herbal, green, wet, tobacco, leafy, metallic, woody, spicy	-	7081.57	7114.28	9507.39	6822.63	4645.87	8261.38	3494.85	4493.72	2973.45	3268.05	4984.55	2470.66	4130.75	4136.57	4220.26	-	-	1.45956	0.00145239	0.49928	-1.00208	down	1.17822	0.00107953	0.473024	-1.08001	down	-	-	-	-	-
AMW1403	106	61	106.045	C4H10OS	1-Propanol, 3-(methylthio)-	Alcohol	505-10-2	978.27657378741	cabbage, cooked potato, garlic	0.036	32467.6	31893.7	46708.3	51151.5	22417.9	39293.1	110423	314962	36254.2	76692.5	66814.5	84147.1	73897.9	72749.1	72851.9	-	-	1.19332	0.118881	3.07814	1.62206	up	-	-	-	-	-	1.05363	0.109936	0.303543	-1.72003	down
AMW0881	85	57	268.069	C10H21I	1-iodo-Decane	Others	2050-77-3	1430	-	-	149031	162844	156314	152646	135794	123754	112287	138231	104628	119175	111047	110072	110247	107685	108315	-	-	-	-	-	-	-	1.33063	2.22641e-06	0.465092	-1.10441	down	-	-	-	-	-
AMW0468	109	108	109.053	C6H7NO	1-methyl-1H-Pyrrole-2-carboxaldehyde	Heterocyclic compound	1192-58-1	955	roasted, nutty	0.037	3.24788e+06	2.71842e+06	2.57044e+06	3.59234e+06	2.57105e+06	3.7738e+06	1.45746e+06	1.21152e+06	2.2977e+06	407351	2.1239e+06	2.23295e+06	1.33653e+06	1.33065e+06	1.31523e+06	-	-	-	-	-	-	-	1.32245	0.000366597	0.440776	-1.18188	down	-	-	-	-	-
AMW0720	55	97	140.157	C10H20	1-methyl-3-(1-methylethyl)-Cyclohexane	Hydrocarbons	16580-24-8	1023	-	-	692765	706896	671406	593244	623245	484309	374560	670602	360121	666298	388142	365649	491140	487139	482233	-	-	-	-	-	-	-	1.29802	3.31018e-05	0.483996	-1.04693	down	-	-	-	-	-
AMW1876	119	93	204.188	C15H24	1H-3a,7-Methanoazulene, 2,3,4,7,8,8a-hexahydro-3,6,8,8-tetramethyl-, (3R,3aS,7S,8aR)-	Terpenoids	65354-33-8	1403	-	-	160009	145872	140215	144062	123327	139183	83543.9	100051	62588.4	84042	85132.9	97148.7	96169.1	94185.9	96317.3	-	-	-	-	-	-	-	1.34871	2.60064e-06	0.481596	-1.0541	down	-	-	-	-	-
AMW1406	83	43	126.068	C7H10O2	2(5H)-Furanone, 3,5,5-trimethyl-	Heterocyclic compound	50598-50-0	1031	-	-	3.7975e+06	4.3644e+06	4.20325e+06	3.37474e+06	3.57062e+06	3.07379e+06	1.89922e+06	4.18615e+06	1.7281e+06	3.68995e+06	2.06092e+06	1.79002e+06	2.4943e+06	2.49907e+06	2.42999e+06	-	-	-	-	-	-	-	1.33989	4.13146e-05	0.398496	-1.32736	down	-	-	-	-	-
AMW0011	95	109	198.198	C13H26O	2,10-dimethyl-9-Undecenol	Alcohol	1000131-86-0	1477	-	-	4.90506e+06	4.41908e+06	4.4953e+06	4.44244e+06	3.84867e+06	3.89882e+06	3.09885e+06	3.80136e+06	3.23059e+06	3.42602e+06	3.31648e+06	3.30305e+06	3.19501e+06	3.11671e+06	3.2021e+06	-	-	-	-	-	-	-	1.3327	1.15596e-06	0.467914	-1.09569	down	-	-	-	-	-
AMW0281	105	77	152.047	C8H8O3	2,2-dihydroxy-1-phenyl-Ethanone	Ketone	1075-06-5	1418	-	-	24646.1	23894	7613.37	15374.7	18082.4	20301.2	5297.86	19418.2	87305.2	6850.39	10935.7	7080.96	18231	17752.9	18216.2	-	-	-	-	-	-	-	1.13812	0.00407858	0.346464	-1.52922	down	-	-	-	-	-
AMW1441	43	71	170.203	C12H26	2,3,6,7-tetramethyl-Octane	Hydrocarbons	52670-34-5	958	-	-	1.43757e+06	1.42636e+06	1.30945e+06	2.1387e+06	661262	1.71194e+06	887275	1.84035e+06	1.32735e+06	1.32136e+06	1.37281e+06	1.53304e+06	984860	980091	980186	-	-	-	-	-	-	-	1.07198	0.00338496	0.347856	-1.52344	down	1.24375	0.000482285	0.364785	-1.45488	down
AMW0765	71	126	170.203	C12H26	2,3-Dimethyldecane	Hydrocarbons	17312-44-6	1157	-	-	205048	170087	183049	150707	159383	183135	150403	191446	161175	168773	161582	161034	188397	185559	188115	-	-	-	-	-	-	-	1.13052	0.00917416	4.71674	2.23779	up	1.29569	0.00867724	4.98709	2.3182	up
AMW1693	161	163	160.98	C6H5Cl2N	2,3-dichloro-Benzenamine	Amine	608-27-5	1352	-	-	191672	182849	173722	181881	172555	170149	120564	136846	126700	129240	124741	123170	114853	113108	113208	-	-	-	-	-	-	-	1.34482	2.49536e-08	0.440581	-1.18252	down	-	-	-	-	-
AMW1374	120	91	120.058	C8H8O	2,3-dihydro-Benzofuran	Heterocyclic compound	496-16-2	1036	-	0.048	251014	346509	330839	394242	294095	288760	368596	429677	241125	208408	325989	342751	159087	159015	155203	-	-	-	-	-	-	-	1.35603	3.27616e-05	0.211012	-2.2446	down	1.48338	0.000550983	0.209792	-2.25297	down
AMW1887	135	177	192.188	C14H24	2,4,5,6,7,7a-hexahydro-7a-methyl-3-(2-methylpropyl)-1H-Indene	Aromatics	66708-26-7	1389	-	-	59220.4	46950.8	45266.6	46312.5	19968.5	42592.6	15714.1	22696.2	16253	39896.6	15111.4	16743.7	16832.7	16451.6	16909.4	-	-	1.29862	0.00746961	0.48563	-1.04207	down	1.18217	0.00260344	0.378167	-1.4029	down	-	-	-	-	-
AMW1891	121	136	136.125	C10H16	2,4,6-Octatriene, 2,6-dimethyl-	Terpenoids	673-84-7	993	sweet, floral, nut skin, peppery, herbal, tropical	0.034	157879	157657	170503	110860	104117	149894	31215.9	88379.7	33041.5	17462.9	213196	31792.9	45676.3	44994.8	44755.7	-	-	1.17484	0.0645776	0.487817	-1.03559	down	1.11718	0.000549327	0.31695	-1.65767	down	-	-	-	-	-
AMW1021	57	85	142.172	C10H22	2,4,6-trimethyl-Heptane	Hydrocarbons	2613-61-8	870	-	-	2.1932e+06	2.18611e+06	2.14149e+06	2.2024e+06	2.03774e+06	2.15925e+06	1.84604e+06	2.0465e+06	1.75875e+06	1.71973e+06	1.73145e+06	1.79332e+06	1415.74	1411.63	1401.08	-	-	-	-	-	-	-	1.01494	0.00219771	0.216752	-2.20588	down	1.11031	0.00549197	0.257023	-1.96003	down
AMW0850	83	70	126.141	C9H18	2,4-Dimethyl-1-heptene	Hydrocarbons	19549-87-2	836	-	-	155427	239600	221706	162785	95993.1	171100	112907	358524	388590	715492	380824	597727	240243	238405	249456	-	-	1.11443	0.0313635	2.44032	1.28707	up	-	-	-	-	-	-	-	-	-	-
AMW1102	81	39	124.089	C8H12O	2,4-Octadienal, (E,E)-	Aldehyde	30361-28-5	1021	green, fatty, pear, melon, peel	0.14	1.13083e+07	1.19741e+07	1.14462e+07	1.0805e+07	9.91896e+06	9.86734e+06	5.80617e+06	9.06674e+06	5.37889e+06	8.29583e+06	6.60833e+06	5.66982e+06	5.48355e+06	5.49758e+06	5.31172e+06	-	-	-	-	-	-	-	1.36617	5.25896e-07	0.281164	-1.83051	down	1.43153	0.00157143	0.449854	-1.15247	down
AMW2001	109	67	124.125	C9H16	2,4-dimethyl-2,4-Heptadiene	Hydrocarbons	74421-05-9	886	-	-	24865.9	26593.9	22039.1	18111.3	2.03774e+06	24815.8	1.84604e+06	2.0465e+06	1.75875e+06	1.71973e+06	1.73145e+06	1.79332e+06	28204.9	27979.7	27741.2	-	-	1.47057	0.00705298	5.05802	2.33857	up	1.12798	0.0238376	3.9847	1.99447	up	-	-	-	-	-
AMW1564	114	71	114.104	C7H14O	2,4-dimethyl-3-Pentanone	Ketone	565-80-0	793.065693430657	acetone	0.08	2.1932e+06	2.18611e+06	2.14149e+06	2.2024e+06	2.03774e+06	2.15925e+06	7121.61	8427.1	1.75875e+06	10095.4	7552.51	8497.83	7775.49	7630.07	7618.71	-	-	1.4908	0.00137599	0.139351	-2.8432	down	-	-	-	-	-	1.27175	0.0112443	4.76754	2.25325	up
AMW0035	192	177	224.141	C13H20O3	2,4a-Epidioxy-5,6,7,8-tetrahydro-2,5,5,8a-tetramethyl-2H-1-benzopyran	Heterocyclic compound	1000212-29-9	1363	-	-	151975	144886	143566	155645	130655	138666	107509	107384	101900	102463	107912	109952	98876.3	97901.2	98784.8	-	-	-	-	-	-	-	1.34572	3.28332e-08	0.474228	-1.07635	down	-	-	-	-	-
AMW1229	57	71	226.266	C16H34	2,6,10-Trimethyltridecane	Hydrocarbons	3891-99-4	1419	-	-	814043	802539	852490	788058	747651	827123	568286	742471	617629	630989	634748	600651	589651	579579	583094	-	-	-	-	-	-	-	1.34297	2.88309e-08	0.489591	-1.03035	down	-	-	-	-	-
AMW0166	107	149	228.051	C11H17Br	2-(4-bromobutyl)-5,5-dimethyl-1,3-Cyclopentadiene	Halogenated hydrocarbons	1010163-68-7	1382	-	-	234132	216843	62200.7	63955.4	206022	165163	46268.2	219350	33274	48923.9	36700.2	37874.4	45186.9	44124.7	45215.1	-	-	1.07129	0.0709474	0.445412	-1.16679	down	-	-	-	-	-	-	-	-	-	-
AMW2102	72	57	120.079	C5H12O3	2-(hydroxymethyl)-2-methyl-1,3-Propanediol	Alcohol	77-85-0	1162	-	-	3.04813e+06	2.88732e+06	3.16735e+06	2.57211e+06	2.29485e+06	4.10749e+06	1.9761e+06	3.75166e+06	1.51477e+06	1.25018e+06	1.4707e+06	1.30418e+06	1.71503e+06	1.68224e+06	1.66327e+06	-	-	-	-	-	-	-	1.30043	0.000350643	0.348374	-1.52129	down	-	-	-	-	-
AMW2165	83	111	111.068	C6H9NO	2-Acetyl-1-pyrroline	Heterocyclic compound	85213-22-5	922	popcorn, toasted, grain, malty	0.1	14197.2	13645	10823.8	9214.92	11060.6	13165.8	7314.24	7202.89	5650.09	14569	8859	3352.94	8734.76	8458.89	8261.7	-	-	-	-	-	-	-	-	-	-	-	-	1.19283	0.00282535	2.01057	1.00761	up
AMW0473	109	124	124.052	C7H8O2	2-Acetyl-5-methylfuran	Heterocyclic compound	1193-79-9	1037.21804511278	strong, musty, nutty, hay, coconut, coumarin, milky	40.87	7.03588e+06	7.76128e+06	7.36394e+06	6.40498e+06	6.29369e+06	7.08255e+06	4.35752e+06	7.8096e+06	3.39544e+06	4.13212e+06	3.54747e+06	2.80289e+06	5.19687e+06	5.30152e+06	5.25856e+06	-	-	-	-	-	-	-	1.31398	5.07103e-07	0.480799	-1.05649	down	-	-	-	-	-
AMW0579	140	125	140.03	C7H8OS	2-Acetyl-5-methylthiophene	Heterocyclic compound	13679-74-8	1119	sweet, spicy, honey, hawthorn, almond, acacia, hyacinth, caramel, graham, cracker	-	31559.1	28757.9	29839.3	28966.7	28150.3	24287.2	24359.5	22830.6	21988	24534.1	21368	21451.9	15756.8	15837.5	15839	-	-	-	-	-	-	-	1.36211	3.56692e-06	0.405521	-1.30215	down	-	-	-	-	-
AMW0728	43	111	126.068	C7H10O2	2-Acetylcyclopentanone	Ketone	1670-46-8	1067	-	-	2.1932e+06	2.18611e+06	2.14149e+06	2.2024e+06	2.03774e+06	2.15925e+06	1.84604e+06	2.0465e+06	1.75875e+06	1.71973e+06	1.73145e+06	1.79332e+06	167004	165959	164866	-	-	-	-	-	-	-	1.19945	0.000218858	0.174169	-2.52144	down	1.31387	0.000455889	0.206529	-2.27559	down
AMW1177*142	177	192	192.151	C13H20O	2-Buten-1-one, 1-(2,6,6-trimethyl-1-cyclohexen-1-yl)-	Ketone	35044-68-9	1457	fruity, floral, black currant, currant, plum, rose, honey, tobacco	-	462536	233450	272123	258396	245726	362733	209740	265996	232824	242481	197302	262069	225861	223041	225994	-	-	-	-	-	-	-	1.16666	0.0046697	0.456722	-1.13061	down	-	-	-	-	-
AMW1768	113	59	144.042	C6H8O4	2-Butenedioic acid (Z)-, dimethyl ester	Ester	624-48-6	960	-	-	561563	662829	635097	621882	412482	705184	538772	1.56447e+06	710929	1.18537e+06	817040	929795	650680	631220	639208	-	-	-	-	-	-	-	1.0157	0.00404507	0.492097	-1.02298	down	1.27181	0.00515959	0.308207	-1.69803	down
AMW1734	110	109	110.037	C6H6O2	2-FurancarboxAldehyde, 5-methyl-	Aldehyde	620-02-0	964.602683178535	spice, caramel, maple	0.5	5.05635e+07	4.13064e+07	3.40204e+07	5.0903e+07	3.87059e+07	5.73645e+07	2.02327e+07	1.88357e+07	3.10682e+07	6.32337e+06	2.97409e+07	3.00686e+07	1.85871e+07	1.85917e+07	1.81819e+07	C11115	-	1.20957	0.00167306	0.499404	-1.00172	down	1.31478	0.000486732	0.407038	-1.29676	down	-	-	-	-	-
AMW1678	59	94	170.131	C10H18O2	2-Furanmethanol, 5-ethenyltetrahydro-.alpha.,.alpha.,5-trimethyl-, cis-	Heterocyclic compound	5989-33-3	1164	earthy, floral, sweet, woody	0.32	2.1932e+06	2.18611e+06	2.14149e+06	2.2024e+06	2.03774e+06	2.15925e+06	1.84604e+06	2.0465e+06	1331.66	1256.16	911.16	1558.5	1222.05	1220.47	1209.18	-	-	1.2283	0.0145088	0.301667	-1.72897	down	-	-	-	-	-	1.10656	0.116032	2.2023	1.13901	up
AMW0114	194	138	194.131	C12H18O2	2-Methoxy-5-methylphenol, butyl ether	Phenol	1000395-29-1	1470	-	-	2.55744e+06	2.31018e+06	2.34297e+06	2.37249e+06	1.9552e+06	2.1566e+06	1.56288e+06	1.87454e+06	1.56216e+06	1.76418e+06	1.72727e+06	1.58768e+06	1.57043e+06	1.53148e+06	1.56493e+06	-	-	-	-	-	-	-	1.32335	3.67829e-07	0.418763	-1.25579	down	-	-	-	-	-
AMW2146*089	142	71	142.136	C9H18O	2-Nonanone	Ketone	821-55-6	1091.462113127	fruity, floral, fatty	0.13	7556.89	18105.5	16922	13531.4	19865.5	8268.22	7966.17	2388.88	10733.7	10329.8	32323.7	18925.1	6812.77	6596.57	6653.79	-	-	-	-	-	-	-	1.11358	0.00244362	0.23773	-2.0726	down	1.06679	0.0594842	0.24228	-2.04525	down
AMW1712	105	77	135.068	C8H9NO	2-amino-1-phenyl-Ethanone	Ketone	613-89-8	1272	-	-	19248.7	19384.2	66732.8	87689.2	30797.5	10387.2	42773.7	21701.5	35553.7	73441.6	165733	59476.3	28132.2	27334.3	28102.3	-	-	-	-	-	-	-	1.08707	0.0534378	0.186303	-2.42428	down	1.39586	0.0380682	0.10946	-3.19152	down
AMW1515	182	69	182.203	C13H26	2-methyl-2-Dodecene	Hydrocarbons	55103-82-7	1299	-	-	1643.91	1359.49	6236.95	1976.14	2362.43	2384.1	1218.53	1369.37	1379.11	1329.37	1570.72	1283.52	2840.88	2843.92	2790.22	-	-	-	-	-	-	-	1.03907	0.0744374	0.37996	-1.39608	down	-	-	-	-	-
AMW1096	74	87	158.131	C9H18O2	2-methyl-Octanoic acid	Acid	3004-93-1	1208	-	-	14250	15275.5	21045.9	21621.4	19011.6	15016.6	12805.8	16479.5	16189.7	20097	23834	21421.9	15099.1	15307	15299.7	-	-	-	-	-	-	-	1.30531	0.00047357	0.442356	-1.17672	down	1.46061	0.00106039	0.423968	-1.23797	down
AMW1266	81	82	180.151	C12H20O	2-n-Octylfuran	Heterocyclic compound	4179-38-8	1338	-	-	37696.3	22464.9	81362.8	48255.4	38988.4	19682.2	21623	30936.8	30460.5	36499.4	97626.4	27967.7	32653.8	32607.2	33274	-	-	-	-	-	-	-	-	-	-	-	-	1.08127	0.107442	0.443476	-1.17307	down
AMW0897	55	83	124.125	C9H16	2-propenyl-Cyclohexane	Aromatics	2114-42-3	969	-	-	2.1932e+06	2.18611e+06	2.14149e+06	2.2024e+06	2.03774e+06	2.15925e+06	1.84604e+06	2.0465e+06	1.75875e+06	1.71973e+06	1.73145e+06	1.79332e+06	142826	141742	141708	-	-	-	-	-	-	-	1.37461	2.04094e-09	0.0791312	-3.65961	down	1.5397	3.92977e-07	0.0938335	-3.41375	down
AMW1667	104	133	133.053	C8H7NO	2H-Indol-2-one, 1,3-dihydro-	Ketone	59-48-3	1477.81589479703	-	-	492113	442067	458524	459368	390875	426941	331865	399787	325231	348535	328359	333757	340470	332515	341128	C12312	ko01100	-	-	-	-	-	1.32946	2.71813e-07	0.485554	-1.0423	down	-	-	-	-	-
AMW1950	99	71	170.131	C10H18O2	2H-Pyran-2-one, tetrahydro-6-pentyl-	Ester	705-86-2	1502.44630071599	creamy, coconut, fruity	0.066	67593.8	76579	78350.6	80246.4	71013.6	64772.9	53287.1	69005	51581.3	52462.8	57964.2	49620.4	54039.3	52543	54015.6	-	-	-	-	-	-	-	1.36636	6.0957e-06	0.396989	-1.33283	down	-	-	-	-	-
AMW1534	109	81	124.089	C8H12O	3,4,5-trimethyl-2-Cyclopenten-1-one	Ketone	55683-21-1	965	-	-	3.05323e+06	2.69709e+06	2.35261e+06	3.32268e+06	2.52007e+06	3.65665e+06	1.42993e+06	1.18414e+06	2.18355e+06	349084	2.10314e+06	2.08258e+06	1.15324e+06	1.14308e+06	1.13051e+06	-	-	-	-	-	-	-	1.30735	0.000193547	0.429766	-1.21838	down	-	-	-	-	-
AMW1808	71	57	254.297	C18H38	3,4-bis(1,1-dimethylethyl)-2,2,5,5-tetramethyl-Hexane	Hydrocarbons	62850-21-9	1440	-	-	224784	285511	286920	322694	258416	220974	191647	217658	195416	211536	185357	200930	197918	195738	196998	-	-	-	-	-	-	-	1.32343	8.19438e-05	0.440367	-1.18322	down	-	-	-	-	-
AMW1219*069	95	43	124.089	C8H12O	3,5-Octadien-2-one	Ketone	38284-27-4	968	fruity, fatty, mushroom	-	237174	280629	256995	250955	179728	332739	207059	477366	279716	312825	240428	342551	202254	199457	197920	-	-	-	-	-	-	-	1.18106	0.000269921	0.433213	-1.20685	down	1.33841	0.00258403	0.358278	-1.48085	down
AMW1099*069	95	43	124.089	C8H12O	3,5-Octadien-2-one, (E,E)-	Ketone	30086-02-3	968	fruity, green, grassy	0.0005	237174	280629	256995	250955	179728	332739	207059	477366	279716	312825	240428	342551	202254	199457	197920	-	-	-	-	-	-	-	1.18106	0.000269921	0.433213	-1.20685	down	1.33841	0.00258403	0.358278	-1.48085	down
AMW0980	280	111	280.313	C20H40	3,7,11,15-Tetramethylhexadec-2-ene	Hydrocarbons	2437-93-6	1802	-	-	11197.3	13676.5	15154	14030.8	5055.1	11194.9	14511.1	13124.3	12285.6	16791.1	14098.2	10635.3	9552.86	9450.13	9510.13	-	-	-	-	-	-	-	1.04893	0.00699838	0.475041	-1.07388	down	1.42647	3.20022e-05	0.410083	-1.28601	down
AMW0659	81	79	122.11	C9H14	3-(2-propenyl)-Cyclohexene	Hydrocarbons	15232-95-8	952	-	-	2.87519e+06	2.32382e+06	2.14275e+06	3.21512e+06	2.22006e+06	3.23498e+06	1.31286e+06	1.11659e+06	2.08592e+06	493751	1.90858e+06	2.02504e+06	1.19652e+06	1.19554e+06	1.17626e+06	-	-	-	-	-	-	-	1.31186	0.000424931	0.422244	-1.24385	down	-	-	-	-	-
AMW1991	83	55	116.084	C6H12O2	3-Hexene-2,5-diol	Hydrocarbons	7319-23-5	950	-	-	4.31159e+06	3.24576e+06	2.77145e+06	4.80401e+06	3.19756e+06	4.78453e+06	2.05029e+06	1.72583e+06	3.12346e+06	574408	3.04873e+06	3.0764e+06	1.86087e+06	1.85933e+06	1.82372e+06	-	-	-	-	-	-	-	1.26779	0.00199413	0.468034	-1.09532	down	-	-	-	-	-
AMW0140	93	149	194.131	C12H18O2	3-Methyl-1-adamantanecarboxylic acid	Acid	1000504-38-9	1384	-	-	233146	263471	334859	321014	235200	186550	192172	212606	208674	221348	283169	216118	194300	189821	194507	-	-	-	-	-	-	-	1.27357	0.00104588	0.449471	-1.1537	down	-	-	-	-	-
AMW0077	137	119	206.131	C13H18O2	3-Methylbenzoic acid, 2-methylbutyl ester	Ester	1000331-25-9	1507	-	-	47805	37367	32647.2	23351.6	36417.3	26404.1	22449.6	24930.2	25118.2	25060.6	24642.7	22098.3	21715.1	21422.7	21442.1	-	-	-	-	-	-	-	1.17796	0.0013042	0.415548	-1.26691	down	-	-	-	-	-
AMW0101	83	70	170.131	C10H18O2	3-Methylbutan-2-yl (E)-2-methylbut-2-enoate	Acid	1000373-73-4	1039	-	-	1.47299e+06	1.60502e+06	1.66721e+06	1.2535e+06	1.0552e+06	1.27011e+06	712638	1.98101e+06	639283	1.36007e+06	907397	668347	874081	875642	839638	-	-	-	-	-	-	-	1.3028	4.6926e-05	0.341764	-1.54893	down	1.12928	0.0459655	0.453816	-1.13982	down
AMW1474	59	44	101.084	C5H11NO	3-methyl-Butanamide	Amine	541-46-8	996.922274387063	-	-	444663	475705	480486	494225	449418	589474	388496	600242	573890	569808	487965	647004	403765	398182	397211	-	-	-	-	-	-	-	1.15595	0.000228163	0.445118	-1.16774	down	1.32535	0.000105342	0.399694	-1.32303	down
AMW1339	161	41	204.188	C15H24	3a,7-Methano-3aH-cyclopentacyclooctene, 1,4,5,6,7,8,9,9a-octahydro-1,1,7-trimethyl-, [3aR-(3a.alpha.,7.alpha.,9a.beta.)]-	Terpenoids	469-92-1	1446	-	-	2.1932e+06	2.18611e+06	2.14149e+06	2.2024e+06	2.03774e+06	2.15925e+06	1.84604e+06	2.0465e+06	1.75875e+06	1.71973e+06	1.73145e+06	1.79332e+06	19460.5	19661.9	19710.9	-	-	-	-	-	-	-	1.37257	3.4725e-09	0.00906762	-6.78506	down	1.53948	2.97497e-07	0.0107524	-6.5392	down
AMW0992	165	148	165.079	C9H11NO2	4'-methoxy-Acetophenone,oxime	Ketone	2475-92-5	1415	-	-	2.1932e+06	2.18611e+06	2.14149e+06	2.2024e+06	2.03774e+06	2.15925e+06	1.84604e+06	3466.76	4127.75	4357.43	3898.68	1.79332e+06	4072.63	4033.71	4074.09	-	-	1.25328	0.00990016	0.282907	-1.8216	down	-	-	-	-	-	1.07518	0.0848159	2.34834	1.23164	up
AMW0817	69	41	138.141	C10H18	4,5-dimethyl-2,6-Octadiene	Hydrocarbons	18476-57-8	903	-	-	2.1932e+06	2.18611e+06	2.14149e+06	2.2024e+06	2.03774e+06	2.15925e+06	1.84604e+06	2.0465e+06	1.75875e+06	1.71973e+06	1.73145e+06	1.79332e+06	44888	45254	45261.1	-	-	-	-	-	-	-	1.18656	0.000403599	0.12765	-2.96974	down	1.30943	0.000861041	0.151366	-2.72388	down
AMW2133*177	121	43	206.167	C14H22O	4-(2,2,3-trimethyl-6-methylenecyclohexyl)-3-Buten-2-one	Ketone	79-68-5	1485	-	-	4.75085e+06	4.23626e+06	4.12049e+06	4.50662e+06	3.68104e+06	3.90676e+06	3.22143e+06	3.95009e+06	3.12677e+06	3.19773e+06	3.41353e+06	3.19962e+06	3.24123e+06	3.1662e+06	3.24704e+06	-	-	-	-	-	-	-	1.32977	2.12344e-06	0.499073	-1.00268	down	-	-	-	-	-
AMW0176	69	41	152.12	C10H16O	4-Allyl-1,6-heptadiene-4-ol	Alcohol	10202-75-2	1077	-	-	1.17563e+06	1.21546e+06	1.20495e+06	1.20985e+06	1.0977e+06	846944	910058	965232	890373	974725	1.05625e+06	915754	880016	834704	864348	-	-	-	-	-	-	-	1.21944	5.25942e-05	0.473304	-1.07916	down	-	-	-	-	-
AMW1316	81	57	128.12	C8H16O	4-Ethylcyclohexanol	Alcohol	4534-74-1	1068	-	-	1.33661e+06	1.28999e+06	3.09608e+06	1.44529e+06	1.23002e+06	2.49014e+06	1.08082e+06	1.21225e+06	988922	1.13972e+06	2.70491e+06	1.03097e+06	1.11679e+06	1.10779e+06	1.08992e+06	-	-	-	-	-	-	-	1.13018	0.0212027	0.41903	-1.25487	down	-	-	-	-	-
AMW2218	67	41	100.089	C6H12O	4-Hexen-1-ol, (E)-	Alcohol	928-92-7	868	green, herbal, musty, tomato, metallic	0.11	2.1932e+06	2.18611e+06	2.14149e+06	2.2024e+06	2.03774e+06	2.15925e+06	1.84604e+06	2.0465e+06	7729.96	6116.59	5505.7	7807.73	9047.57	8961.75	8832.61	-	-	1.23197	0.0144871	0.303378	-1.72081	down	-	-	-	-	-	1.09491	0.116574	2.18988	1.13085	up
AMW1308*089	142	71	142.136	C9H18O	4-Nonanone	Ketone	4485-09-0	1052	-	0.0082	7556.89	18105.5	16922	13531.4	19865.5	8268.22	7966.17	2388.88	10733.7	10329.8	32323.7	18925.1	6812.77	6596.57	6653.79	-	-	-	-	-	-	-	1.11358	0.00244362	0.23773	-2.0726	down	1.06679	0.0594842	0.24228	-2.04525	down
AMW1172	111	181	238.157	C14H22O3	4-acetyl-7,7-dimethyl-2-(2-oxopropyl)-Cycloheptanone	Ketone	343217-72-1	1838	-	-	51263.8	70276.9	82618.4	68040.4	25260.1	72563.4	79434.9	74444.8	65369.4	95134.6	85087.4	61365.5	49693	48978.2	49222	-	-	-	-	-	-	-	-	-	-	-	-	1.44045	4.22882e-05	0.393365	-1.34606	down
AMW1101	120	149	149.12	C10H15N	4-sec-Butylaniline	Amine	30273-11-1	1339	-	-	2.1932e+06	2.18611e+06	2.14149e+06	2.2024e+06	2.03774e+06	2.15925e+06	1.84604e+06	2.0465e+06	1.75875e+06	1.71973e+06	1.73145e+06	1.79332e+06	3448.38	3468.92	3296.53	-	-	-	-	-	-	-	1.37251	3.93229e-09	0.000944577	-10.048	down	1.53983	2.9196e-07	0.00112008	-9.80219	down
AMW1709	109	67	138.141	C10H18	5-ethyl-5-methyl-3-Heptyne	Hydrocarbons	61228-10-2	948	-	-	3.24951e+06	2.75072e+06	2.59919e+06	3.63196e+06	2.60122e+06	3.77569e+06	1.47448e+06	1.22659e+06	2.29885e+06	352242	2.12496e+06	2.23407e+06	1.35145e+06	1.34642e+06	1.32991e+06	-	-	-	-	-	-	-	1.3257	0.000284852	0.42752	-1.22594	down	-	-	-	-	-
AMW1414	110	152	152.12	C10H16O	5-methyl-2-(1-methylethyl)-2-Cyclohexen-1-one	Ketone	5113-66-6	1158	-	-	2.1932e+06	2.18611e+06	2.14149e+06	2.2024e+06	2.03774e+06	2.15925e+06	43054.4	2.0465e+06	112903	1.71973e+06	185225	107045	49329.8	49205.8	50531.1	-	-	1.24574	0.0118211	0.326192	-1.61621	down	-	-	-	-	-	-	-	-	-	-
AMW1477	99	72	128.12	C8H16O	5-methyl-3-Heptanone	Ketone	541-85-5	944	herbal, sweet, oily	0.041	2.1932e+06	2.18611e+06	2.14149e+06	2.2024e+06	2.03774e+06	2.15925e+06	1.84604e+06	2.0465e+06	1.75875e+06	1.71973e+06	1.73145e+06	1.79332e+06	1331.95	1252.59	1322.61	-	-	-	-	-	-	-	1.0038	0.00212289	0.216256	-2.20919	down	1.09756	0.00530386	0.256435	-1.96334	down
AMW0032	123	95	208.183	C14H24O	6,11-Dimethyl-2,6,10-dodecatrien-1-ol	Alcohol	1000196-53-3	1634	-	-	6169.15	5910.03	2.14149e+06	5786.29	5354.6	2.15925e+06	1.84604e+06	2.0465e+06	1.75875e+06	1.71973e+06	1.73145e+06	1.79332e+06	9572.22	9453.44	9565.49	-	-	1.23171	0.0598233	2.51986	1.33334	up	-	-	-	-	-	-	-	-	-	-
AMW1875*168	121	192	210.198	C14H26O	7-Tetradecenal, (Z)-	Hydrocarbons	65128-96-3	1609	-	-	80435.7	79000.8	63431.6	53986.2	64201.3	65279.2	32536.8	34733.5	26987.8	26950.1	31837.4	35082.8	50847.5	49614.4	50952.7	-	-	1.66517	0.000135961	0.462989	-1.11095	down	-	-	-	-	-	-	-	-	-	-
AMW0624	55	69	170.131	C10H18O2	9-Decenoic acid	Acid	14436-32-9	1360.29817780232	waxy, green, fruity, fatty, soapy	4.3	28196.8	38700.9	35058.5	93476.1	29373.5	34797	26215.8	29916.1	20207.3	26529.9	23683	28847.9	24365.7	24371.1	24161.4	-	-	-	-	-	-	-	1.09484	0.0653734	0.44727	-1.16078	down	-	-	-	-	-
AMW0595	108	91	150.068	C9H10O2	Acetic acid, phenylmethyl ester	Ester	140-11-4	1167.10945802338	sweet, floral, fruity, jasmin, fresh	0.364	4137.76	4852.68	25024	31529.2	17796.3	4555.18	20466.4	25789.6	20176.6	22726.8	23352.5	20326.3	54655.8	53868.7	53909.5	C15513	-	-	-	-	-	-	1.02627	0.016467	3.92579	1.97298	up	1.20505	0.0359574	2.59758	1.37717	up
AMW2277	105	77	120.058	C8H8O	Acetophenone	Ketone	98-86-2	1067.82283884738	sweet, pungent, hawthorn, mimosa, almond, acacia	0.065	2.1932e+06	2.18611e+06	2.14149e+06	2.2024e+06	2.03774e+06	2.15925e+06	1.84604e+06	2.0465e+06	1.75875e+06	1.71973e+06	1.73145e+06	1.79332e+06	1249.31	1232.24	1231.26	C07113	-	-	-	-	-	-	1.01032	0.00219949	0.216466	-2.20779	down	1.11557	0.00549435	0.256685	-1.96193	down
AMW0680	133	134	134.073	C9H10O	BenzAldehyde, 2,4-dimethyl-	Aldehyde	15764-16-6	1208	naphthyl, cherry, almond, spice, vanilla	-	1.11261e+06	1.23814e+06	1.26109e+06	1.20329e+06	1.07724e+06	1.31968e+06	561518	553932	913024	129403	969478	885854	346209	334690	345255	-	-	-	-	-	-	-	1.34345	8.92716e-09	0.26767	-1.90147	down	-	-	-	-	-
AMW1590	134	133	134.073	C9H10O	BenzAldehyde, 2,5-dimethyl-	Aldehyde	5779-94-2	1208	-	0.2	1.06326e+06	1.18241e+06	1.24373e+06	1.16096e+06	1.01732e+06	1.20881e+06	575713	578137	845811	161926	920148	784435	371500	371723	376600	-	-	-	-	-	-	-	1.35576	3.57771e-08	0.317771	-1.65394	down	-	-	-	-	-
AMW1909	91	92	176.12	C12H16O	Benzaldehyde, 4-pentyl-	Aldehyde	6853-57-2	1493	-	-	7.70063e+06	6.96801e+06	7.10161e+06	7.05205e+06	6.07603e+06	6.45855e+06	5.19695e+06	5.97283e+06	5.07334e+06	5.41327e+06	5.22334e+06	5.2029e+06	5.32062e+06	5.19506e+06	5.33141e+06	-	-	-	-	-	-	-	1.32524	4.69032e-07	0.48765	-1.03608	down	-	-	-	-	-
AMW1176	179	180	180.079	C10H12O3	Benzaldehyde, 6-hydroxy-4-methoxy-2,3-dimethyl-	Aldehyde	34883-12-0	1618	-	-	100256	95413	70139.2	61563.7	85176.4	79696	34222	40356.5	28483.9	32070.2	36552.9	36968.7	55224	54386.7	55094.3	-	-	1.65781	0.000329789	0.423883	-1.23826	down	-	-	-	-	-	-	-	-	-	-
AMW0502	91	92	120.058	C8H8O	BenzeneacetAldehyde	Aldehyde	122-78-1	1045.59613319012	floral, honey, rose, cherry	0.0063	936349	1.25709e+06	1.27723e+06	1.65365e+06	1.18446e+06	1.1805e+06	1.36992e+06	1.44681e+06	974050	747523	1.2007e+06	1.4421e+06	515190	496709	501433	C00601	ko00360,ko01100	-	-	-	-	-	1.3616	0.000105912	0.185133	-2.43337	down	1.49872	0.000378291	0.193078	-2.37274	down
AMW0195	134	91	134.073	C9H10O	Benzyl methyl ketone	Ketone	103-79-7	1128	almond	-	2.1932e+06	2.18611e+06	2.14149e+06	2.2024e+06	2.03774e+06	2.15925e+06	1.84604e+06	2.0465e+06	1.75875e+06	1.71973e+06	1.73145e+06	1.79332e+06	1323	1264.27	1253.43	-	-	-	-	-	-	-	1.00879	0.00212862	0.215699	-2.21291	down	1.10364	0.00531424	0.255776	-1.96705	down
AMW0235	89	71	158.131	C9H18O2	Butanoic Acid, 3-methylbutyl ester	Acid	106-27-4	1055.90128755365	fruity, green, apricot, pear, banana	0.07	1399.33	1884.03	2785.77	2799.88	1468.57	6776.1	9129.1	24160.2	2692.47	4354.89	6323.85	3272.78	14091.6	14344.6	14677	-	-	1.04877	0.163133	2.91774	1.54485	up	-	-	-	-	-	-	-	-	-	-
AMW1137	156	83	156.115	C9H16O2	Cyclohexanecarboxylic acid, ethyl ester	Ester	3289-28-9	1147	fruity, cheese, winey	-	20111.3	36175.2	58275.1	52662.3	18659.9	33331.5	41883.4	32945.8	78739.5	142963	83941.2	72891.4	69871.3	71700.8	71410.5	-	-	1.05264	0.0596145	2.06812	1.04832	up	-	-	-	-	-	-	-	-	-	-
AMW0871	121	93	204.188	C15H24	Cyclohexene, 4-ethenyl-4-methyl-3-(1-methylethenyl)-1-(1-methylethyl)-, (3R-trans)-	Terpenoids	20307-84-0	1377	sweet, herbal, woody	-	94112.5	84973.1	83189.4	84120.7	73065.4	75447.5	60202.7	67869.8	61496.9	65012.4	60835.6	60579.6	59295.4	59460.3	57654.3	-	-	-	-	-	-	-	1.31461	8.10893e-07	0.452197	-1.14498	down	-	-	-	-	-
AMW1086	56	41	112.125	C8H16	Cyclooctane	Hydrocarbons	292-64-8	959	-	3.6	1.64262e+06	1.48289e+06	1.29208e+06	1.77997e+06	1.31246e+06	1.96755e+06	599137	445996	1.01088e+06	731081	951363	947632	534150	534963	522720	-	-	1.47786	0.000259233	0.494439	-1.01613	down	1.34513	0.000166744	0.341597	-1.54963	down	-	-	-	-	-
AMW0088	126	70	209.069	C10H11NO4	D-Alanine, N-propargyloxycarbonyl-, propargyl ester	Ester	1000347-74-5	1480	-	-	1.13838e+06	1.00794e+06	1.0845e+06	1.10878e+06	814495	727551	631748	720004	715620	784266	671769	696244	657395	637478	630395	-	-	-	-	-	-	-	1.31953	9.23389e-05	0.346322	-1.52981	down	1.47397	1.17514e-06	0.482728	-1.05072	down
AMW1677	68	93	136.125	C10H16	D-Limonene	Terpenoids	5989-27-5	1031.27001067236	citrus	0.034	91770.7	112599	107334	74036.1	76275.6	74918	65454.6	127454	64921.1	80882.9	52534.7	63562.8	62607.8	60169.1	59630.5	C06099	ko01100	-	-	-	-	-	1.30907	0.000641069	0.429887	-1.21797	down	-	-	-	-	-
AMW0351	88	101	200.178	C12H24O2	Decanoic acid, ethyl ester	Ester	110-38-3	1395.63776918829	sweet, waxy, fruity, apple, grape, oily, brandy	0.005	617481	166178	144206	156858	281223	55548.6	96802.9	451930	115551	3.98091e+06	249666	114712	213883	208002	208597	-	-	-	-	-	-	-	1.00324	0.0829517	0.255345	-1.96948	down	1.00142	0.274739	0.0724556	-3.78676	down
AMW0174	170	141	170.073	C12H10O	Diphenyl ether	Ether	101-84-8	1409.70873786408	green, phenol, floral, rose, geranium, cortex, metallic, medicinal	0.015	21261.4	16730.9	16566.9	21695.4	21301.4	16449.4	12437.6	15374.9	12219.2	12704.7	12159.9	11684.7	11781.2	11564.5	11773.1	C07733	ko01100	-	-	-	-	-	1.30481	3.45931e-05	0.45021	-1.15133	down	-	-	-	-	-
AMW0500	169	168	169.089	C12H11N	Diphenylamine	Amine	122-39-4	1634.63855421687	sweet, floral, faint	1.3	45221.8	52591.9	45843.5	37839.9	29387.7	54922.1	85474	90549	70307.1	191658	95705.6	105177	108983	104521	108663	C11016	-	1.46439	0.016023	2.40351	1.26514	up	1.18533	0.0152253	2.68957	1.42737	up	-	-	-	-	-
AMW1281	155	71	296.1	C12H25I	Dodecane, 1-iodo-	Others	4292-19-7	1628	-	-	2.1932e+06	2.18611e+06	2.14149e+06	2.2024e+06	2.03774e+06	2.15925e+06	1.84604e+06	2.0465e+06	1.75875e+06	1.71973e+06	1.73145e+06	1.79332e+06	31118.9	30171.8	31080.5	-	-	-	-	-	-	-	1.20504	0.000415561	0.119146	-3.0692	down	1.33134	0.000881853	0.141282	-2.82335	down
AMW1418	74	87	228.209	C14H28O2	Dodecanoic acid, 10-methyl-, methyl ester	Ester	5129-65-7	1516	-	-	882227	1.26222e+06	1.16678e+06	2.01575e+06	1.5414e+06	883518	1.27356e+06	1.13847e+06	1.15277e+06	1.30826e+06	1.37243e+06	1.70013e+06	305102	298195	304093	-	-	-	-	-	-	-	1.25146	0.00418068	0.342038	-1.54777	down	1.47819	2.49119e-05	0.333699	-1.58338	down
AMW0239	88	101	228.209	C14H28O2	Dodecanoic acid, ethyl ester	Ester	106-33-2	1594.80906921241	sweet, waxy, floral, soapy, clean	0.5	270129	86649.8	64379.5	83039.2	103963	14681.5	22138.5	131911	56998.5	1.50777e+06	71313.3	30853.8	78499.2	75483.4	75891.5	-	-	-	-	-	-	-	1.0624	0.0590969	0.166903	-2.58291	down	1.00143	0.289061	0.0570868	-4.1307	down
AMW1171*167	284	143	284.272	C18H36O2	Dodecanoic acid, hexyl ester	Ester	34316-64-8	1983	-	-	1632.56	785.727	865.939	2115.95	538.247	3383.52	2918.39	10371.8	1962.5	4084.96	8365.8	1532.99	4818.4	4648.76	4794.22	-	-	1.1103	0.0774029	3.1363	1.64907	up	-	-	-	-	-	1.13589	0.0491917	0.212606	-2.23375	down
AMW0389	57	45	118.099	C6H14O2	Ethanol, 2-butoxy-	Alcohol	111-76-2	905.47730829421	-	1.9	2.1932e+06	2.18611e+06	2.14149e+06	2.2024e+06	2.03774e+06	2.15925e+06	1.84604e+06	2.0465e+06	1.75875e+06	1.71973e+06	1.73145e+06	1.79332e+06	247614	261255	253345	C19355	-	-	-	-	-	-	1.23111	0.00029193	0.20561	-2.28202	down	1.34554	0.000652425	0.243811	-2.03616	down
AMW1092	129	60	129.025	C5H7NOS	Ethanone, 1-(4,5-dihydro-2-thiazolyl)-	Heterocyclic compound	29926-41-8	1106	corn, chip, taco, potato, toasted, bread, nutty	0.001	2.1932e+06	2.18611e+06	2.14149e+06	2.2024e+06	2.03774e+06	2.15925e+06	1.84604e+06	2.0465e+06	1.75875e+06	1.71973e+06	1.73145e+06	1.79332e+06	92056.4	91710.4	90915.7	-	-	-	-	-	-	-	1.37073	4.79904e-10	0.0361487	-4.78991	down	1.53582	2.3876e-07	0.042865	-4.54405	down
AMW1343	81	43	154.136	C10H18O	Eucalyptol	Terpenoids	470-82-6	1034.32995194875	eucalyptus, herbal, camphor, medicinal	0.015	1.1082e+07	1.15374e+07	1.10861e+07	1.03536e+07	9.54863e+06	7.35862e+06	6.19251e+06	8.83261e+06	5.29137e+06	7.9562e+06	6.30195e+06	5.61027e+06	5.27674e+06	5.28207e+06	5.10276e+06	C09844	ko04750	-	-	-	-	-	1.34887	5.4073e-05	0.294339	-1.76445	down	1.43718	0.000928557	0.446555	-1.16309	down
AMW0407	70	56	144.115	C8H16O2	Formic acid, heptyl ester	Ester	112-23-2	1081	green, waxy, floral, herbal, plum, apple, cucumber	-	209909	217894	165554	267976	241308	181342	156240	169132	151436	174328	155867	161847	140169	140320	136585	-	-	-	-	-	-	-	1.31281	0.000607743	0.483761	-1.04763	down	-	-	-	-	-
AMW0153	71	43	128.12	C8H16O	Furan, 2-butyltetrahydro-	Heterocyclic compound	1004-29-1	948	-	-	2.1932e+06	2.18611e+06	2.14149e+06	2.2024e+06	2.03774e+06	2.15925e+06	1.84604e+06	2.0465e+06	1.75875e+06	1.71973e+06	1.73145e+06	1.79332e+06	44221.2	44228.8	44270.6	-	-	-	-	-	-	-	1.35441	9.605e-12	0.027973	-5.15982	down	1.51912	1.03212e-07	0.0331703	-4.91397	down
AMW0782*167	284	143	284.272	C18H36O2	Heptadecanoic acid, methyl ester	Ester	1731-92-6	2028.94211576846	-	-	1632.56	785.727	865.939	2115.95	538.247	3383.52	2918.39	10371.8	1962.5	4084.96	8365.8	1532.99	4818.4	4648.76	4794.22	-	-	1.1103	0.0774029	3.1363	1.64907	up	-	-	-	-	-	1.13589	0.0491917	0.212606	-2.23375	down
AMW0251	74	87	144.115	C8H16O2	Heptanoic acid, methyl ester	Ester	106-73-0	1024.40987124464	sweet, fruity, green, orris, waxy, floral, berry	0.004	450280	465045	452708	424471	387769	402766	274629	483035	244038	347920	294719	256066	292386	290371	286409	-	-	-	-	-	-	-	1.34429	4.93838e-08	0.430528	-1.21582	down	-	-	-	-	-
AMW1499	226	71	226.266	C16H34	Hexadecane	Hydrocarbons	544-76-3	1612	alkane	0.5	19519.8	18892.1	13740.7	13017.8	15804.4	15893.9	7764.64	8872.95	6085.23	7752.02	8053.12	8616.31	10971.4	11017.3	11182.1	C14499	-	1.63764	0.000273138	0.486682	-1.03895	down	-	-	-	-	-	-	-	-	-	-
AMW1397	169	71	282.329	C20H42	Hexadecane, 2,6,11,15-tetramethyl-	Hydrocarbons	504-44-9	1792	-	-	17892.8	29401.9	24875	31331.2	41362.8	19626.8	46427.6	67152.7	60568.9	112094	63028.1	39551.5	44641.7	44386.7	45754.9	-	-	1.41011	0.0138681	2.3638	1.24111	up	-	-	-	-	-	-	-	-	-	-
AMW1814	88	101	284.272	C18H36O2	Hexadecanoic acid, ethyl ester	Ester	628-97-7	1993.10344827586	mild, waxy, fruity, creamy, milky, balsamic, greasy, oily	2	34786.9	21426.7	16111.2	35806.5	13582.7	6225.22	11204.7	103090	32596.4	91568.6	83419.7	30782.7	43989.5	42018	43765.5	-	-	-	-	-	-	-	-	-	-	-	-	1.25853	0.0253617	0.160938	-2.63543	down
AMW0415	270	227	270.256	C17H34O2	Hexadecanoic acid, methyl ester	Ester	112-39-0	1928.37606837607	oily, waxy, fatty, orris	4000	1310.97	1189.37	2593.15	3205.75	1886.35	3383.52	2884.87	3437.74	6214.7	3848.89	4937.79	8055.57	3036.64	2954.53	2988.14	C16995	-	1.26989	0.0197586	2.16518	1.11449	up	1.0731	0.0153997	0.398392	-1.32774	down	1.45366	0.00380052	0.183999	-2.44223	down
AMW1892	87	59	144.163	C8H20N2	Hydrazine, 1,1-diethyl-2-(1-methylpropyl)-	Nitrogen compounds	67398-40-7	1000	-	-	42206.8	41180.5	53120.2	39508.3	32563.7	46612.5	33352.1	30032.9	47621.3	30478.5	33398.3	47509	30889.3	29989.8	30989.1	-	-	-	-	-	-	-	1.23497	4.35631e-05	0.401358	-1.31704	down	1.33282	0.000878982	0.460553	-1.11856	down
AMW1373	117	118	118.078	C9H10	Indane	Aromatics	496-11-7	1047	-	0.01	18156.2	17765.4	20042.6	18552.8	16676	17719.3	12631	16186.2	17340.1	16184.4	13683.5	18224	14740.1	14654.4	14571.3	-	-	-	-	-	-	-	1.19462	3.17247e-05	0.433324	-1.20648	down	-	-	-	-	-
AMW0488	117	90	117.058	C8H7N	Indole	Heterocyclic compound	120-72-9	1298.64937871421	animalic, floral, moth, mothball, fecal, naphthelene	0.04	4.45091e+06	2.29771e+06	9.1586e+06	5.74809e+06	1.28203e+07	9.63137e+06	3.51478e+07	4.38966e+07	3.23527e+07	4.21955e+07	5.30225e+07	5.03664e+07	2.67389e+07	2.61139e+07	2.67129e+07	C00463	ko00380,ko00400,ko01100,ko04974	1.60871	2.35765e-05	5.82632	2.54258	up	-	-	-	-	-	1.38312	0.00013217	0.39645	-1.33479	down
AMW0674	143	157	200.157	C15H20	Isolongifolene, 4,5,9,10-dehydro-	Phenol	156747-45-4	1380	-	-	52936.6	18189.9	13979.2	16602.3	30462.7	5839.27	14860.9	39250.1	17176.9	301052	25738.9	19667.6	24432.6	23892.3	24079.6	-	-	-	-	-	-	-	-	-	-	-	-	1.104	0.239107	0.10914	-3.19575	down
AMW0835	136	151	151.1	C9H13NO	Ketone, methyl 2,4,5-trimethylpyrrol-3-yl	Ketone	19005-95-9	1303	-	-	103044	101735	124443	105084	110297	113570	96312	105067	83173.7	100902	92997.5	70787.6	78261	77668.7	76600.6	-	-	-	-	-	-	-	1.26456	8.84429e-07	0.384397	-1.37933	down	1.34736	3.53861e-05	0.460635	-1.1183	down
AMW0531	74	87	242.225	C15H30O2	Methyl tetradecanoate	Ester	124-10-7	1728.1798245614	fatty, waxy, petal	-	32728.5	47310.8	49636.2	70234.9	55411	20565.5	44582.4	37156.8	60268.6	76428.6	61226.6	69269.3	42178.4	41647.7	41988.4	-	-	-	-	-	-	-	1.19665	0.00807688	0.348649	-1.52015	down	1.49009	0.000831637	0.275663	-1.85902	down
AMW0038	79	91	208.146	C13H20O2	Methyl trans-2-(3-cyclopropyl-7-norcaranyl)acetate	Ester	1000223-15-6	1431	-	-	50161.8	46045.6	24793.4	42294.7	39082.5	50638.5	20343.7	66693.4	33615.9	21436	40169.2	18225.9	57665.3	56842	57335.5	-	-	-	-	-	-	-	1.09945	0.00218006	0.437855	-1.19148	down	-	-	-	-	-
AMW0795	255	58	255.293	C17H37N	N,N-dimethyl-1-Pentadecanamine	Amine	17678-60-3	1810	-	-	11314.7	24274.1	20247.2	25029.5	89237.7	38065.2	108152	49432.6	40024.6	104862	45051.2	29182.4	30792.1	30769.8	30327.2	-	-	-	-	-	-	-	-	-	-	-	-	1.13738	0.042408	0.392751	-1.34831	down
AMW1585	143	185	185.084	C12H11NO	N-1-naphthalenyl-Acetamide	Amine	575-36-0	1844	-	-	8559.35	5642.88	3506.83	7925.33	5935.86	2134.03	2464.77	15320.9	4369.46	180728	8331.61	3650.03	9489.26	8981.91	9327.03	-	-	-	-	-	-	-	1.13993	0.0132167	0.330387	-1.59777	down	-	-	-	-	-
AMW1198	151	105	166.074	C8H10N2O2	N-Ethyl-4-nitroaniline	Amine	3665-80-3	1487	-	-	1.21924e+06	1.10639e+06	1.11558e+06	1.12586e+06	1.00054e+06	1.03962e+06	750928	908075	806115	888444	845582	821249	784671	771360	784886	-	-	-	-	-	-	-	1.33716	6.5451e-08	0.44641	-1.16356	down	-	-	-	-	-
AMW1327	84	70	113.12	C7H15N	N-ethyl-Cyclopentanamine	Amine	45592-46-9	959	-	-	2.1932e+06	2.18611e+06	2.14149e+06	2.2024e+06	2.03774e+06	2.15925e+06	1.84604e+06	2.0465e+06	1.75875e+06	1.71973e+06	1.73145e+06	1.79332e+06	1381.55	1421.15	1384.65	-	-	-	-	-	-	-	1.37197	3.93298e-09	0.000781586	-10.3213	down	1.5386	2.9173e-07	0.000926802	-10.0755	down
AMW0224	105	77	163.1	C10H13NO	N-propyl-Benzamide	Amine	10546-70-0	1492	-	-	5.07227e+06	4.58274e+06	4.7065e+06	4.64837e+06	4.01816e+06	4.31868e+06	3.43487e+06	4.0084e+06	3.35537e+06	3.56464e+06	3.453e+06	3.43157e+06	3.50618e+06	3.42404e+06	3.51342e+06	-	-	-	-	-	-	-	1.31762	5.86422e-07	0.494834	-1.01498	down	-	-	-	-	-
AMW1355	161	134	204.188	C15H24	Naphthalene, 1,2,3,5,6,8a-hexahydro-4,7-dimethyl-1-(1-methylethyl)-, (1S-cis)-	Terpenoids	483-76-1	1469	thyme, herbal, woody, dry	0.0015	1.72017e+06	1.55076e+06	1.57665e+06	1.59021e+06	928276	1.53575e+06	1.11527e+06	1.35395e+06	1.0674e+06	1.17915e+06	1.12197e+06	1.09817e+06	1.13043e+06	1.09944e+06	1.12802e+06	C06394	ko01100	-	-	-	-	-	1.26445	0.000570199	0.463727	-1.10865	down	-	-	-	-	-
AMW0779	74	87	172.146	C10H20O2	Nonanoic acid, methyl ester	Ester	1731-84-6	1224.37971952535	sweet, fruity, pear, waxy, tropical, wine	0.04	13277.6	13226.4	20333.7	20810.6	18384.4	11542.8	12426.9	15894.3	15625.8	19735.1	22968.5	18459.8	13574.2	13548.8	13877.7	-	-	-	-	-	-	-	-	-	-	-	-	1.43257	0.00123792	0.4808	-1.05649	down
AMW0691	142	43	142.172	C10H22	Octane, 4,5-dimethyl-	Hydrocarbons	15869-96-2	943	-	-	12851.4	16974.2	14462.5	97345.8	9593.39	18772.1	3585.39	6428.31	2932.46	5014.84	10360.9	3423.48	10332.8	10226	10337.1	-	-	1.3232	0.157759	0.186739	-2.42091	down	1.14636	0.133404	0.122879	-3.02469	down	-	-	-	-	-
AMW1961	256	143	256.24	C16H32O2	Pentadecanoic acid, methyl ester	Ester	7132-64-1	1779	-	-	26537.5	23761.7	17960.1	31274.9	26531.4	6778.06	18047.3	53912.8	28457.2	522845	42844	24495.1	31134.9	30157	30401.2	-	-	-	-	-	-	-	-	-	-	-	-	1.09544	0.255955	0.0895073	-3.48185	down
AMW2262	164	77	164.084	C10H12O2	Phenol, 2-methoxy-4-(1-propenyl)-	Phenol	97-54-1	1455.39691604797	sweet, spicy, clove, woody, allspice, carnation, floral	0.1	22582.5	14464.7	15797.4	23104.8	12958.4	24713.7	15181.2	19075.9	16677	23984.9	19016.6	15590.3	20236.8	20249.6	20547.2	C10469	-	-	-	-	-	-	1.1472	0.00877097	4.71285	2.2366	up	1.31041	0.00859263	4.8891	2.28957	up
AMW0302*083	108	107	108.058	C7H8O	Phenol, 3-methyl-	Aromatics	108-39-4	1075.42918454936	smoky, petroleum	0.38	15653.5	16582.9	15966.7	143488	14308.8	4864.84	403297	20917.9	17639.4	18630.4	37727.8	107984	1.21788e+06	1.20434e+06	1.21252e+06	C01467	-	-	-	-	-	-	1.27882	0.0161948	73.2407	6.19457	up	1.39218	0.0177187	25.4767	4.67111	up
AMW1383	134	133	134.073	C9H10O	Phenol, 4-(2-propenyl)-	Aromatics	501-92-8	1203	phenol, medicinal, herbal	-	2.1932e+06	2.18611e+06	2.14149e+06	2.2024e+06	2.03774e+06	2.15925e+06	1.84604e+06	2.0465e+06	1.75875e+06	1.71973e+06	1.73145e+06	1.79332e+06	7792.41	7636.8	7763.35	C16930	-	-	-	-	-	-	1.37408	3.96539e-09	0.00266625	-8.55097	down	1.54117	2.9494e-07	0.00316163	-8.30512	down
AMW0277	105	77	134.037	C8H6O2	Phenylglyoxal	Aldehyde	1074-12-0	1217	-	-	538914	603733	623084	591221	509714	606001	292936	300223	426200	114028	461621	401530	211494	209200	210369	-	-	-	-	-	-	-	1.35534	3.91113e-08	0.329921	-1.59981	down	-	-	-	-	-
AMW0741	91	195	238.066	C12H14O3S	Propionic acid, 2-mercapto-, benzyl ester, acetate	Ester	16850-03-6	1781	-	-	2.1932e+06	2.18611e+06	2.14149e+06	2.2024e+06	2.03774e+06	2.15925e+06	1.84604e+06	2.0465e+06	1.75875e+06	1.71973e+06	1.73145e+06	1.79332e+06	8763.64	8721.92	8491.21	-	-	-	-	-	-	-	1.00231	0.00272817	0.225079	-2.1515	down	1.1115	0.00686322	0.266898	-1.90564	down
AMW0633	122	42	122.084	C7H10N2	Pyrazine, trimethyl-	Heterocyclic compound	14667-55-1	1008	nut skin, earthy, powdery, cocoa, baked, potato, roasted, peanut, hazelnut, musty	0.29	98831.5	97363	82730.2	59156.7	138521	374409	323771	1.51637e+06	225599	124607	163744	336345	456622	446326	445294	-	-	1.01635	0.22009	3.16146	1.66059	up	-	-	-	-	-	-	-	-	-	-
AMW1822	57	43	198.235	C14H30	Tetradecane	Hydrocarbons	629-59-4	1400	mild, waxy	10	360933	370640	457882	419056	361035	399637	264987	324800	264240	309062	297052	262319	268532	262073	267514	-	-	-	-	-	-	-	1.3463	4.47894e-06	0.435842	-1.19812	down	-	-	-	-	-
AMW0529	88	101	256.24	C16H32O2	Tetradecanoic acid, ethyl ester	Ester	124-06-1	1779	sweet, waxy, violet, orris	0.18	116076	70665	48109.9	96232.1	56102.9	17160.1	24404.3	185056	67314.7	2.3605e+06	120316	46751.7	96581.1	91816.1	93365.5	-	-	-	-	-	-	-	1.04434	0.0223553	0.306177	-1.70756	down	1.02324	0.291925	0.0441464	-4.50156	down
AMW0209	82	154	198.198	C13H26O	Tridecanal	Aldehyde	10486-19-8	1513	fresh, clean, aldehydic, soapy, citrus, petal, waxy, grapefruit, peel	0.07	82508.7	79441.2	82384.7	61910.3	77424.9	2.15925e+06	1.84604e+06	2.0465e+06	1.75875e+06	1.71973e+06	1.73145e+06	1.79332e+06	46382.6	46581.7	44674.1	-	-	1.46189	0.0098093	4.28475	2.09921	up	1.11496	0.0334436	3.37552	1.75511	up	-	-	-	-	-
AMW1820	57	43	184.219	C13H28	Tridecane	Hydrocarbons	629-50-5	1300	alkane	0.042	953627	994215	970920	851351	797468	929944	779607	915864	965294	922529	865256	424132	442372	436675	436690	C13834	-	-	-	-	-	-	1.32876	2.33693e-07	0.42583	-1.23165	down	1.31099	0.00287689	0.480436	-1.05759	down
AMW1980	182	99	268.313	C19H40	Tridecane, 7-hexyl-	Hydrocarbons	7225-66-3	1810	-	-	8287.72	14048	12225.7	15443.3	21295.6	11354.5	24448.9	35991.2	32914.6	62421.9	33406.3	20514.4	23816.5	22920.1	23720	-	-	1.42814	0.0152955	2.53702	1.34314	up	-	-	-	-	-	-	-	-	-	-
AMW2084	97	197	212.214	C14H28O	Vinyl lauryl ether	Ether	765-14-0	1479	-	-	680756	603862	596776	579822	524551	697880	433942	504530	406766	442917	552537	419095	451307	438578	452181	-	-	-	-	-	-	-	1.32199	7.02859e-06	0.481013	-1.05585	down	-	-	-	-	-
AMW0157	67	54	136.125	C10H16	cis-1,2-diethenyl-Cyclohexane	Hydrocarbons	1004-84-8	1021	-	-	689535	582620	567785	599942	533580	680359	83611.4	532550	80169	460135	140743	79472.5	84379.6	82502	84483.2	-	-	1.30931	0.00557399	0.376778	-1.40821	down	1.36987	3.17608e-06	0.0852569	-3.55204	down	1.06512	0.0923303	0.226279	-2.14383	down
AMW0150	81	67	110.11	C8H14	ethylidene-Cyclohexane	Hydrocarbons	1003-64-1	903	-	-	12181.4	9664.09	26798.2	8743.54	7002.88	19969.4	31627.4	67245.4	18227	14340.8	43298.9	42110.8	28431.1	28484.1	27761.9	-	-	1.2023	0.037704	2.57055	1.36208	up	1.0115	0.0333537	3.39175	1.76203	up	-	-	-	-	-
AMW0801	83	82	196.219	C14H28	octyl-Cyclohexane	Hydrocarbons	1795-15-9	1476	-	-	429434	373927	340420	325531	316380	266054	269003	295580	259259	265916	224890	265452	224383	218963	224679	-	-	-	-	-	-	-	1.22971	0.00012214	0.475293	-1.07311	down	-	-	-	-	-
AMW0243*083	108	107	108.058	C7H8O	p-Cresol	Aromatics	106-44-5	1073.39055793991	phenol, narcissus, animalic, mimosa	0.00024	15653.5	16582.9	15966.7	143488	14308.8	4864.84	403297	20917.9	17639.4	18630.4	37727.8	107984	1.21788e+06	1.20434e+06	1.21252e+06	C01468	ko01100,ko04974	-	-	-	-	-	1.27882	0.0161948	73.2407	6.19457	up	1.39218	0.0177187	25.4767	4.67111	up
AMW0126	137	165	210.126	C12H18O3	para-Anisaldehyde diethyl acetal	Aromatics	1000430-95-0	1468	-	-	3.26708e+06	2.95642e+06	2.9975e+06	3.0267e+06	2.53278e+06	2.86368e+06	2.09092e+06	2.48483e+06	2.02472e+06	2.25806e+06	2.16109e+06	2.05711e+06	2.08214e+06	2.02643e+06	2.07076e+06	-	-	-	-	-	-	-	1.33199	1.78812e-07	0.429158	-1.22042	down	-	-	-	-	-
AMW0460	100	72	172.158	C9H20N2O	tetraethyl-Urea	Nitrogen compounds	1187-03-7	1166	-	-	1.58315e+06	1.22986e+06	1.40857e+06	1.09917e+06	979390	1.79608e+06	846980	1.51951e+06	652968	548002	646443	559025	787300	777228	757374	-	-	-	-	-	-	-	1.2992	0.000416486	0.307573	-1.701	down	-	-	-	-	-
AMW2135*142	177	192	192.151	C13H20O	trans-.beta.-Ionone	Terpenoids	79-77-6	1492.09621993127	dry, powdery, floral, woody, orris	0.0002	462536	233450	272123	258396	245726	362733	209740	265996	232824	242481	197302	262069	225861	223041	225994	C12287	-	-	-	-	-	-	1.16666	0.0046697	0.456722	-1.13061	down	-	-	-	-	-
AMW1914	112	97	112.125	C8H16	trans-1,2-dimethyl-Cyclohexane	Hydrocarbons	6876-23-9	807	-	-	900.455	688.131	1304.09	866.732	681.74	3501.74	3033.87	3586.25	4381.6	4053.95	3804.19	4122.73	3000.69	2880.2	3010.15	-	-	1.47671	0.00140802	2.89348	1.5328	up	-	-	-	-	-	-	-	-	-	-
AMW1263	177	43	192.151	C13H20O	trans-3,5,6,8a-tetrahydro-2,5,5,8a-tetramethyl-2H-1-Benzopyran	Heterocyclic compound	41678-29-9	1352	-	0.1	43528.6	41909	38872.7	40834.9	34169.2	29934.1	26425.5	28889.2	26496.1	21158.1	28975.1	26826.9	18066.6	17782.8	17962.5	-	-	-	-	-	-	-	1.34799	1.80035e-05	0.297508	-1.749	down	1.49119	3.11069e-06	0.429569	-1.21904	down
AMW0647*142	177	192	192.151	C13H20O	β-Ionone	Terpenoids	14901-07-6	1457	floral, woody, sweet, fruity, berry, tropical, beeswax	0.00012	462536	233450	272123	258396	245726	362733	209740	265996	232824	242481	197302	262069	225861	223041	225994	-	-	-	-	-	-	-	1.16666	0.0046697	0.456722	-1.13061	down	-	-	-	-	-
