# Supplementary material for: Smelly communication between haemaphysalis longicornis and infected hosts with indolic odorants: A case from severe fever with thrombocytopenia syndrome virus
Source: PLoS Negl Trop Dis. 2025 Jun 5;19(6):e0013139. doi: 10.1371/journal.pntd.0013139 (PMC12173412; doi:10.1371/journal.pntd.0013139)
Supplement: S2 Data — (XLSX) [file pntd.0013139.s012.xlsx]

## Sheet: Sheet1
Index	Quantitative ion	Qualitative ion	Molecular weight (Da)	Formula	Compounds	Class I	CAS	NIST_RI	Odor	Threshold	CK-1	CK-2	CK-3	CK-4	CK-5	CK-6	Treat-103copies-1	Treat-103copies-2	Treat-103copies-3	Treat-103copies-4	Treat-103copies-5	Treat-103copies-6	QC01	QC02	QC03	cpd_ID	kegg_map	Treat-103copies_vs_CK_VIP	Treat-103copies_vs_CK_P-value	Treat-103copies_vs_CK_Fold_Change	Treat-103copies_vs_CK_Log2FC	Treat-103copies_vs_CK_Type	Treat-104copies_vs_CK_VIP	Treat-104copies_vs_CK_P-value	Treat-104copies_vs_CK_Fold_Change	Treat-104copies_vs_CK_Log2FC	Treat-104copies_vs_CK_Type	Treat-104copies_vs_Treat-103copies_VIP	Treat-104copies_vs_Treat-103copies_P-value	Treat-104copies_vs_Treat-103copies_Fold_Change	Treat-104copies_vs_Treat-103copies_Log2FC	Treat-104copies_vs_Treat-103copies_Type
AMW1320	105	106	232.219	C17H28	(1-methyldecyl)-Benzene	Aromatics	4536-88-3	1724	-	-	84347.1	112149	70068.4	102182	82085.8	144075	270125	255499	297193	276905	276895	268435	125479	132951	132011	-	-	1.53869	1.0606e-06	2.76523	1.4674	up	-	-	-	-	-	1.41325	1.6132e-05	0.39989	-1.32232	down
AMW2088	55	69	126.141	C9H18	(1.alpha.,2.alpha.,3.beta.)-1,2,3-trimethyl-Cyclohexane	Hydrocarbons	7667-55-2	903	-	-	1.79566e+06	3.47932e+06	2.01964e+06	1.41561e+06	3.01837e+06	3.30628e+06	1.30993e+06	1.21672e+06	1.23342e+06	1.26862e+06	1.15229e+06	1.26295e+06	1.48679e+06	1.55053e+06	1.49782e+06	-	-	1.34587	0.016055	0.49511	-1.01418	down	-	-	-	-	-	1.15375	0.0576097	2.7701	1.46994	up
AMW0735*056	111	69	126.141	C9H18	(1.alpha.,2.beta.,3.alpha.)-1,2,3-trimethyl-Cyclohexane	Hydrocarbons	1678-81-5	903	-	-	2.96528e+06	3.49925e+06	3.54913e+06	1.4565e+06	2.86927e+06	3.15337e+06	1.6275e+06	1.62197e+06	1.57432e+06	1.5792e+06	1.46785e+06	1.53723e+06	2.15171e+06	2.15954e+06	2.14102e+06	-	-	-	-	-	-	-	-	-	-	-	-	1.20542	0.0374045	2.11599	1.08133	up
AMW0889	138	95	198.162	C12H22O2	(1.alpha.,2.beta.,5.beta.)-5-methyl-2-(1-methylethyl)-Cyclohexanol, acetate	Alcohol	20777-45-1	1304	-	-	159844	106850	181223	89462.7	81492.6	76986.5	104265	89373.4	96945	62780.7	91635.2	57301.3	95306.7	99116.8	99342.2	-	-	-	-	-	-	-	-	-	-	-	-	1.33658	0.000986613	2.02846	1.02039	up
AMW0104	106	105	192.151	C13H20O	(4-Methylphenyl) methanol, neopentyl ether	Alcohol	1000374-65-9	1395	-	-	1.05259e+06	972374	894404	849799	749797	695362	457836	399528	357118	375073	336485	327281	321276	320289	313360	-	-	1.54448	0.000115482	0.432141	-1.21043	down	-	-	-	-	-	-	-	-	-	-
AMW1865	126	56	126.141	C9H18	(E)-2-Nonene	Hydrocarbons	6434-78-2	897	-	-	8.27883e+06	9.96431e+06	1.02092e+07	3.93056e+06	8.05335e+06	8.39233e+06	4.68875e+06	4.6516e+06	4.54968e+06	4.60045e+06	4.32813e+06	4.46341e+06	7.24826e+06	7.51352e+06	7.29253e+06	-	-	-	-	-	-	-	-	-	-	-	-	1.36575	0.00472845	2.05483	1.03902	up
AMW0913	81	41	180.151	C12H20O	(E,E)-2,4-Dodecadienal	Hydrocarbons	21662-16-8	1418	grapefruit, orange, fatty, citrus	-	67710.5	60173.2	258031	147774	143724	48399.7	296247	45539.3	47273.2	44581.9	40880.7	44501.1	227839	236317	235676	-	-	-	-	-	-	-	1.57165	0.00198462	2.41297	1.27081	up	1.2985	0.00322831	3.37435	1.75461	up
AMW2163	55	41	138.141	C10H18	(R)-5,7-dimethyl-1,6-Octadiene	Terpenoids	85006-04-8	926	-	-	2.46874e+06	3.9813e+06	2.39172e+06	2.67178e+06	2.20054e+06	2.21047e+06	6.38357e+06	6.12318e+06	6.30403e+06	6.13217e+06	6.00303e+06	6.18781e+06	3.78756e+06	3.98137e+06	3.83789e+06	-	-	1.54638	3.2442e-05	2.33186	1.22148	up	-	-	-	-	-	-	-	-	-	-
AMW2140*066	93	91	136.125	C10H16	.alpha.-Pinene	Terpenoids	80-56-8	936.358894105373	fresh, camphor, sweet, pine, earthy, woody	0.274	25687.4	15515	25318.6	5.10347e+06	12513.3	14211.8	5.62911e+06	5.08256e+06	5.13495e+06	4.87153e+06	5.00708e+06	4.89968e+06	9376.47	9758.9	9703.48	C09880	-	1.39693	0.00386972	5.89313	2.55903	up	1.69947	0.00350552	6.06591	2.60072	up	-	-	-	-	-
AMW1953	69	55	126.141	C9H18	1,1,2-trimethyl-Cyclohexane	Hydrocarbons	7094-26-0	915	-	-	2.217e+06	2.67423e+06	2.71277e+06	743000	2.13679e+06	2.33539e+06	1.07313e+06	1.04961e+06	1.03197e+06	1.04019e+06	987930	1.02026e+06	1.50073e+06	1.5018e+06	1.47927e+06	-	-	1.19527	0.0134082	0.483892	-1.04724	down	-	-	-	-	-	1.33962	0.0146258	2.11657	1.08173	up
AMW0938*056	111	69	126.141	C9H18	1,2,4-trimethyl-Cyclohexane	Hydrocarbons	2234-75-5	903	-	-	2.96528e+06	3.49925e+06	3.54913e+06	1.4565e+06	2.86927e+06	3.15337e+06	1.6275e+06	1.62197e+06	1.57432e+06	1.5792e+06	1.46785e+06	1.53723e+06	2.15171e+06	2.15954e+06	2.14102e+06	-	-	-	-	-	-	-	-	-	-	-	-	1.20542	0.0374045	2.11599	1.08133	up
AMW0812*056	111	69	126.141	C9H18	1,3,5-trimethyl-Cyclohexane	Hydrocarbons	1839-63-0	903	-	-	2.96528e+06	3.49925e+06	3.54913e+06	1.4565e+06	2.86927e+06	3.15337e+06	1.6275e+06	1.62197e+06	1.57432e+06	1.5792e+06	1.46785e+06	1.53723e+06	2.15171e+06	2.15954e+06	2.14102e+06	-	-	-	-	-	-	-	-	-	-	-	-	1.20542	0.0374045	2.11599	1.08133	up
AMW0449	107	91	150.104	C10H14O	1,3-Cyclohexadiene-1-carboxaldehyde, 2,6,6-trimethyl-	Terpenoids	116-26-7	1205.71736785329	fresh, herbal, phenol, metallic, rosemary, tobacco, spicy	0.003	267558	80174.1	117296	171430	285042	273633	73527.5	65112.5	72313.8	59664.4	65474.5	70724.4	108530	112006	112399	C17062	-	1.33107	0.0149238	0.340395	-1.55472	down	1.39985	0.0342528	0.476811	-1.06851	down	-	-	-	-	-
AMW1151	97	71	114.116	C6H14N2	1,3-Cyclohexanediamine	Amine	3385-21-5	1129	-	-	360020	319294	293137	612500	718651	532328	2.26035e+06	2.10406e+06	2.20312e+06	2.1466e+06	2.10379e+06	2.16691e+06	1.14612e+06	1.22173e+06	1.16279e+06	-	-	1.55256	3.64831e-07	4.57869	2.19493	up	1.51072	0.0227126	3.5822	1.84084	up	-	-	-	-	-
AMW0977	41	81	138.141	C10H18	1,6-Octadiene, 3,7-dimethyl-	Terpenoids	2436-90-0	946	citronellol, herbal, citrus, terpenic	-	121401	149029	109155	80686.2	88222.1	80017.1	52350.9	48669.5	48747.7	43533.3	44096.8	46051	73258.8	73393.3	69542.9	-	-	1.48846	0.00339127	0.450985	-1.14885	down	-	-	-	-	-	-	-	-	-	-
AMW0712	138	41	138.141	C10H18	1,9-Decadiene	Hydrocarbons	1647-16-1	964	-	-	6.16031e+06	6.4595e+06	5.91458e+06	5.10347e+06	5.36748e+06	5.17692e+06	20263.5	19922.8	14384.6	18671.4	19664.4	13872.7	34271.9	36628.1	34995.1	-	-	1.62445	1.99218e-06	0.00312383	-8.32247	down	-	-	-	-	-	1.52304	4.44751e-10	295.214	8.20562	up
AMW0136	136	121	192.115	C12H16O2	1-(4-Hydroxyphenyl)-1-hexanone	Ketone	1000484-44-7	1647	-	-	1.57994e+06	1.38546e+06	1.71473e+06	1.25339e+06	989320	930606	957702	910838	850733	816383	844416	844269	1.21432e+06	1.26584e+06	1.22214e+06	-	-	-	-	-	-	-	-	-	-	-	-	1.41476	0.00240611	2.35075	1.23312	up
AMW1704	70	55	154.172	C11H22	1-Decene, 8-methyl-	Hydrocarbons	61142-79-8	1041	-	-	584053	375435	534592	160551	228595	171745	175250	155957	163713	161382	149484	155429	266139	265843	259501	-	-	1.04662	0.0608034	0.467751	-1.09619	down	1.27132	0.0489286	0.425992	-1.2311	down	-	-	-	-	-
AMW1489	71	41	168.188	C12H24	1-Nonene, 4,6,8-trimethyl-	Hydrocarbons	54410-98-9	1012	-	-	1.61734e+06	749873	1.82454e+06	1.33319e+06	1.52559e+06	1.38624e+06	722515	615740	594630	681488	648798	696062	884207	867919	885348	-	-	1.40838	0.00389619	0.469283	-1.09147	down	-	-	-	-	-	-	-	-	-	-
AMW1422	43	41	92.039	C4H9Cl	1-chloro-2-methyl-Propane	Halogenated hydrocarbons	513-36-0	596	-	-	3.94948e+06	5.07869e+06	4.1248e+06	5.29258e+06	4.47034e+06	4.32302e+06	1.23973e+07	1.11789e+07	9.94996e+06	1.14682e+07	1.09048e+07	1.07835e+07	7.14667e+06	7.34467e+06	6.95051e+06	-	-	1.5963	7.33368e-08	2.44806	1.29164	up	-	-	-	-	-	1.47659	1.88321e-07	0.420045	-1.25138	down
AMW2226	113	44	113.084	C6H11NO	1-methyl-2-Piperidinone	Heterocyclic compound	931-20-4	1040	-	-	586567	350767	647941	147887	266360	153221	164555	147400	152510	157026	141873	153578	257400	266196	262039	-	-	1.03473	0.0657113	0.425941	-1.23127	down	1.13625	0.0864711	0.469143	-1.0919	down	-	-	-	-	-
AMW1066	55	41	182.167	C12H22O	13-Oxabicyclo[10.1.0]tridecane	Hydrocarbons	286-99-7	1450	-	-	451474	461606	771146	779028	339843	428041	402168	418446	422999	452620	327279	356543	375329	374821	367392	-	-	-	-	-	-	-	-	-	-	-	-	1.35437	0.0106634	2.56721	1.3602	up
AMW0204	85	114	156.115	C9H16O2	2(3H)-Furanone, dihydro-5-pentyl-	Ester	104-61-0	1368.028713418	coconut, woody	0.0079	189386	230114	230848	180115	166760	205941	341519	323658	325662	303909	285150	305807	185576	180951	185687	-	-	-	-	-	-	-	-	-	-	-	-	1.32227	0.000552676	0.466853	-1.09896	down
AMW1562	114	70	114.141	C8H18	2,3,4-trimethyl-Pentane	Hydrocarbons	565-75-3	753	-	-	14546.6	25194.6	19177.1	18387.6	17195	19082.8	5.62911e+06	5.08256e+06	5.13495e+06	4.87153e+06	5.00708e+06	4.89968e+06	12035.9	12134.8	11868.4	-	-	1.62325	1.01423e-07	269.624	8.07481	up	2.01096	4.38759e-10	277.529	8.11649	up	-	-	-	-	-
AMW1441	43	71	170.203	C12H26	2,3,6,7-tetramethyl-Octane	Hydrocarbons	52670-34-5	958	-	-	1.01013e+07	5.95288e+06	1.30312e+07	9.34777e+06	1.19926e+07	1.07903e+07	5.2828e+06	4.82256e+06	4.70146e+06	4.91047e+06	5.13005e+06	5.13631e+06	6.78887e+06	6.96691e+06	6.922e+06	-	-	1.44403	0.00343923	0.4898	-1.02973	down	-	-	-	-	-	-	-	-	-	-
AMW1682*052	94	95	95.073	C6H9N	2,3-dimethyl-1H-Pyrrole	Heterocyclic compound	600-28-2	889	-	-	1.29067e+06	1.09675e+06	1.84913e+06	82088.6	157106	156800	420539	125409	129180	119111	118323	371421	751911	777444	780097	-	-	-	-	-	-	-	-	-	-	-	-	1.05717	0.0269083	4.3205	2.1112	up
AMW1891	121	136	136.125	C10H16	2,4,6-Octatriene, 2,6-dimethyl-	Terpenoids	673-84-7	993	sweet, floral, nut skin, peppery, herbal, tropical	0.034	6.16031e+06	6.4595e+06	5.91458e+06	5.10347e+06	5.36748e+06	5.17692e+06	413914	397718	407028	475781	320022	316338	103120	107034	106077	-	-	1.61969	2.28567e-06	0.0681874	-3.87435	down	-	-	-	-	-	1.52007	1.9782e-14	13.5244	3.7575	up
AMW0850	83	70	126.141	C9H18	2,4-Dimethyl-1-heptene	Hydrocarbons	19549-87-2	836	-	-	491309	902187	549319	669572	524471	598216	388853	377608	393055	403587	394602	427178	392216	391017	378611	-	-	-	-	-	-	-	1.59451	0.000532566	0.364927	-1.45432	down	-	-	-	-	-
AMW0558	81	41	166.136	C11H18O	2,4-Undecadienal	Hydrocarbons	13162-46-4	1319	green, buttery, spicy, baked, fruity, fatty, aldehydic, chicken	1e-05	176048	103349	164305	217597	176787	187156	236882	222402	238065	218260	223378	232257	134007	134245	129740	-	-	-	-	-	-	-	-	-	-	-	-	1.44888	3.49783e-07	0.449919	-1.15226	down
AMW1785*052	94	95	95.073	C6H9N	2,4-dimethyl-1H-Pyrrole	Heterocyclic compound	625-82-1	889	-	-	1.29067e+06	1.09675e+06	1.84913e+06	82088.6	157106	156800	420539	125409	129180	119111	118323	371421	751911	777444	780097	-	-	-	-	-	-	-	-	-	-	-	-	1.05717	0.0269083	4.3205	2.1112	up
AMW1786*052	94	95	95.073	C6H9N	2,5-dimethyl-1H-Pyrrole	Heterocyclic compound	625-84-3	889	-	-	1.29067e+06	1.09675e+06	1.84913e+06	82088.6	157106	156800	420539	125409	129180	119111	118323	371421	751911	777444	780097	-	-	-	-	-	-	-	-	-	-	-	-	1.05717	0.0269083	4.3205	2.1112	up
AMW1428*066	93	91	136.125	C10H16	2,7,7-trimethyl-Bicyclo[2.2.1]hept-2-ene	Hydrocarbons	514-14-7	948	-	-	25687.4	15515	25318.6	5.10347e+06	12513.3	14211.8	5.62911e+06	5.08256e+06	5.13495e+06	4.87153e+06	5.00708e+06	4.89968e+06	9376.47	9758.9	9703.48	-	-	1.39693	0.00386972	5.89313	2.55903	up	1.69947	0.00350552	6.06591	2.60072	up	-	-	-	-	-
AMW1581	157	142	172.125	C13H16	2-(1,3-butadienyl)-1,3,5-trimethyl-Benzene	Aromatics	5732-00-3	1430	-	-	118846	88259.9	93681.3	31405.6	33212.6	29473.2	31903.2	29251.5	28870.7	30980.7	29387.3	31042	26796	28514.3	28549.7	-	-	-	-	-	-	-	1.16208	0.0862517	0.480662	-1.0569	down	-	-	-	-	-
AMW2165	83	111	111.068	C6H9NO	2-Acetyl-1-pyrroline	Heterocyclic compound	85213-22-5	922	popcorn, toasted, grain, malty	0.1	78518.8	230237	144783	263868	176891	181473	79041.9	72978	81393	77139.5	69739.6	72992.6	231731	227934	220915	-	-	1.34839	0.0111798	0.421358	-1.24688	down	-	-	-	-	-	1.37462	0.00490568	2.81485	1.49306	up
AMW0959	121	69	190.136	C13H18O	2-Buten-1-one, 1-(2,6,6-trimethyl-1,3-cyclohexadien-1-yl)-, (E)-	Terpenoids	23726-93-4	1440	apple, rose, honey, tobacco, sweet	0.0015	325566	230397	511889	168257	266701	406631	582929	573276	606627	569962	541458	522329	353153	351155	354656	-	-	-	-	-	-	-	1.70459	0.00482448	3.1077	1.63585	up	-	-	-	-	-
AMW1768	113	59	144.042	C6H8O4	2-Butenedioic acid (Z)-, dimethyl ester	Ester	624-48-6	960	-	-	5.98923e+06	2.96021e+06	8.18167e+06	5.50332e+06	8.10883e+06	7.39228e+06	3.11411e+06	2.86021e+06	3.02656e+06	3.22182e+06	2.99842e+06	3.26056e+06	3.62909e+06	3.76236e+06	3.70942e+06	-	-	1.31537	0.00995751	0.484631	-1.04504	down	-	-	-	-	-	-	-	-	-	-
AMW1987	69	87	142.099	C8H14O2	2-Butenoic acid, butyl ester	Ester	7299-91-4	992	-	-	2.3204e+06	1.2129e+06	2.8904e+06	2.01752e+06	2.34763e+06	1.8796e+06	1.07501e+06	945859	995511	1.06113e+06	1.07375e+06	1.11525e+06	1.51674e+06	1.51833e+06	1.48328e+06	-	-	1.40342	0.00536637	0.494654	-1.01551	down	-	-	-	-	-	-	-	-	-	-
AMW1063	114	113	114.014	C5H6OS	2-Methyl-3-furanthiol	Heterocyclic compound	28588-74-1	936	sulfury, meaty, fishy, metallic	160	15023.9	12412.7	15873.8	18400.6	22213	10810.3	10333.1	9553.33	10497	9617.71	9698.35	8531.7	19280.7	20097.4	19770.7	-	-	-	-	-	-	-	-	-	-	-	-	1.27962	0.00780371	2.17226	1.11919	up
AMW2104	137	124	152.095	C8H12N2O	2-Oxo-1-methyl-3-isopropylpyrazine	Heterocyclic compound	78210-68-1	1267	-	-	184318	22594.5	125358	6651.61	46920.9	45393.5	43514.2	42373.7	41581.2	42268.6	40659.8	42422.1	75960	81032.6	80724.8	-	-	-	-	-	-	-	-	-	-	-	-	1.32539	0.00419939	3.36989	1.7527	up
AMW2265	69	41	142.099	C8H14O2	2-Propenoic acid, 2-methyl-, 2-methylpropyl ester	Ester	97-86-9	887	-	-	6.16031e+06	6.4595e+06	5.91458e+06	5.10347e+06	5.36748e+06	5.17692e+06	5.62911e+06	5.08256e+06	5.13495e+06	4.87153e+06	5.00708e+06	4.89968e+06	317884	332396	326797	-	-	-	-	-	-	-	1.6846	0.00174177	0.224918	-2.15253	down	1.27769	0.00417898	0.251045	-1.99398	down
AMW1809	70	55	148.102	C8H17Cl	2-chloro-Octane	Halogenated hydrocarbons	628-61-5	957	-	-	2.5081e+06	1.16793e+06	2.99618e+06	277445	2.66208e+06	2.50608e+06	552338	492152	544898	506944	641407	584158	1.71069e+06	1.77861e+06	1.74082e+06	-	-	1.10974	0.0193463	0.274133	-1.86705	down	-	-	-	-	-	1.50003	5.35889e-05	3.57272	1.83702	up
AMW0657	133	162	162.104	C11H14O	2-cyclopentyl-Phenol	Phenol	1518-84-9	1455	-	-	3.6815e+06	1.28093e+06	5.34389e+06	1.95402e+06	2.87419e+06	4.44614e+06	8.06958e+06	7.33533e+06	7.67323e+06	8.08077e+06	7.16745e+06	7.7209e+06	4.453e+06	4.66859e+06	4.49057e+06	-	-	1.30924	0.000634878	2.35167	1.23369	up	1.41987	0.00801904	2.06134	1.04358	up	-	-	-	-	-
AMW2268	70	55	102.104	C6H14O	2-ethyl-1-Butanol	Alcohol	97-95-0	808	sweet, musty, alcoholic	0.0752	3.11183e+06	8.70343e+06	2.98514e+06	9.03252e+06	8.90203e+06	7.71867e+06	5.71176e+06	2.85773e+06	3.14165e+06	3.16471e+06	2.77326e+06	1.504e+06	2.89849e+06	2.90858e+06	2.98608e+06	-	-	1.04622	0.029612	0.473458	-1.07869	down	-	-	-	-	-	-	-	-	-	-
AMW0666*055	80	95	95.073	C6H9N	2-ethyl-1H-Pyrrole	Heterocyclic compound	1551-06-0	899	-	-	25253.3	50052.1	188763	122678	36050.4	90178.9	767096	739436	739982	728220	700491	479125	90129.7	91539.3	91467.1	-	-	1.48354	1.97941e-06	8.09853	3.01766	up	-	-	-	-	-	1.33499	7.4891e-06	0.163902	-2.60909	down
AMW0968	88	70	117.061	C5H11NS	2-ethyl-Thiazolidine	Heterocyclic compound	24050-09-7	1047	-	-	87860.3	51154.8	78725	23582.8	37009.7	23791	22826.3	22059.5	21403	22978.3	20713.5	20624.2	34717.1	35516.6	34599.6	-	-	1.10807	0.0521426	0.432289	-1.20993	down	1.38505	0.0377282	0.373019	-1.42268	down	-	-	-	-	-
AMW2177	97	112	112.035	C6H8S	2-ethyl-Thiophene	Heterocyclic compound	872-55-9	894	styrene	-	912118	542548	1.09438e+06	106187	145140	135879	93832	95731.7	98768.7	90501.3	92656.6	98049.7	371963	385637	380744	-	-	1.08141	0.0760761	0.193969	-2.36611	down	-	-	-	-	-	1.27316	0.0155568	5.56815	2.4772	up
AMW2196	122	121	122.037	C7H6O2	2-hydroxy-BenzAldehyde	Aldehyde	90-02-8	1045.59613319012	medicnal, spicy, cinnamon, wintergreen, cool	0.34	276409	174437	217093	179198	159231	146419	175501	159074	131785	129584	155609	129511	166269	175369	176842	C06202	ko01100	-	-	-	-	-	1.27741	0.0437655	2.06816	1.04835	up	1.20206	0.0222407	2.70599	1.43616	up
AMW0878	45	44	89.048	C3H7NO2	2-hydroxy-Propanamide	Amine	2043-43-8	891	-	-	18889	25589.8	17741.3	13054.8	22581.7	27341.8	50457.7	50277.5	50886.3	49658.5	44906.1	47556.8	29881.9	30098.7	30711.1	-	-	1.4851	8.53594e-06	2.34622	1.23034	up	-	-	-	-	-	-	-	-	-	-
AMW1059	112	97	112.089	C7H12O	2-methyl-2-Hexenal	Aldehyde	28467-88-1	891	-	-	1.08465e+06	946201	1.58177e+06	37647.6	121257	101779	128760	125401	130545	123817	79553	126364	647670	671204	673700	-	-	-	-	-	-	-	-	-	-	-	-	1.14452	0.0219734	6.8339	2.77271	up
AMW1326	68	41	108.069	C6H8N2	2-methyl-Pentanedinitrile	Nitrogen compounds	4553-62-2	1044	-	-	3.37397e+06	2.17583e+06	3.11541e+06	921271	1.42769e+06	997359	991929	891031	927674	938683	856440	899506	1.45816e+06	1.47106e+06	1.4272e+06	-	-	1.07476	0.0546881	0.458332	-1.12554	down	1.49847	0.0198327	0.283127	-1.82048	down	-	-	-	-	-
AMW0766	112	43	170.203	C12H26	3,4-dimethyl-Decane	Hydrocarbons	17312-45-7	1052	-	-	3.91859e+06	2.446e+06	3.41044e+06	1.04271e+06	1.53332e+06	1.13957e+06	839716	697807	789079	806106	680755	751642	1.68782e+06	1.69442e+06	1.64605e+06	-	-	1.27998	0.0300167	0.338391	-1.56324	down	1.6028	0.0147155	0.217347	-2.20193	down	-	-	-	-	-
AMW0571*066	93	91	136.125	C10H16	3-Carene	Terpenoids	13466-78-9	1012.4597207304	citrus, terpenic, herbal, pine, solvent, resinous, phenol, cypress, medicinal, woody	9.3	25687.4	15515	25318.6	5.10347e+06	12513.3	14211.8	5.62911e+06	5.08256e+06	5.13495e+06	4.87153e+06	5.00708e+06	4.89968e+06	9376.47	9758.9	9703.48	C09839	-	1.39693	0.00386972	5.89313	2.55903	up	1.69947	0.00350552	6.06591	2.60072	up	-	-	-	-	-
AMW2021	109	81	137.084	C8H11NO	3-Methyl-4-(methylamino)phenol	Phenol	74789-37-0	1326	-	-	470293	322916	487421	724315	616723	655466	776755	652612	768568	723070	729931	750095	410018	425725	425475	-	-	-	-	-	-	-	1.79982	0.000885536	0.316152	-1.66131	down	1.45826	5.96915e-09	0.235416	-2.08671	down
AMW0101	83	70	170.131	C10H18O2	3-Methylbutan-2-yl (E)-2-methylbut-2-enoate	Acid	1000373-73-4	1039	-	-	9.20807e+06	5.743e+06	8.48514e+06	2.41481e+06	3.79549e+06	2.65414e+06	2.57568e+06	2.33605e+06	2.46032e+06	2.47466e+06	2.27273e+06	2.36324e+06	3.92356e+06	3.9593e+06	3.84593e+06	-	-	1.07484	0.0561095	0.448371	-1.15723	down	-	-	-	-	-	-	-	-	-	-
AMW0667*055	80	95	95.073	C6H9N	3-ethyl-1H-Pyrrole	Heterocyclic compound	1551-16-2	899	-	-	25253.3	50052.1	188763	122678	36050.4	90178.9	767096	739436	739982	728220	700491	479125	90129.7	91539.3	91467.1	-	-	1.48354	1.97941e-06	8.09853	3.01766	up	-	-	-	-	-	1.33499	7.4891e-06	0.163902	-2.60909	down
AMW1071	197	43	226.266	C16H34	3-methyl-Pentadecane	Hydrocarbons	2882-96-4	1548	-	-	248124	22247.2	203848	55152.4	211454	227435	100345	86094.6	80116.7	92543.4	67737.6	87364.3	76917.4	79021.7	77914.5	-	-	-	-	-	-	-	1.4978	0.018857	0.171206	-2.54619	down	1.29885	0.000109864	0.322388	-1.63313	down
AMW2097	165	180	180.079	C10H12O3	4',6'-Dihydroxy-2',3'-dimethylacetophenone	Ketone	7743-14-8	1697	-	-	39900.8	61197	51868.4	125595	73521.4	114959	116778	93077.5	150056	91443.9	84988.8	134789	64630.9	65188.3	67183.2	-	-	-	-	-	-	-	-	-	-	-	-	1.27115	0.00169489	0.484111	-1.04659	down
AMW1915	136	69	194.167	C13H22O	5,9-Undecadien-2-one, 6,10-dimethyl-	Ketone	689-67-8	1452	fresh, rose, leafy, floral, green, magnolia, aldehydic, fruity	-	324214	80762.5	396363	172306	312347	358329	735202	692089	715449	737036	676461	712729	421382	437495	424381	-	-	1.30541	0.000233058	2.59619	1.37639	up	-	-	-	-	-	-	-	-	-	-
AMW0786	153	111	168.09	C8H12N2O2	5-(1,1-dimethylethyl)-2,4(1H,3H)-Pyrimidinedione	Heterocyclic compound	17432-97-2	1331	-	-	85062.8	44469.2	57817.3	29139.7	44273.6	46713.6	81875.8	77123.9	76949.9	76274.6	71412.1	85241.5	79680.6	83152	83473.2	-	-	-	-	-	-	-	1.15583	0.0405143	2.03222	1.02305	up	-	-	-	-	-
AMW0031	124	109	124.125	C9H16	6,6-Dimethylhepta-2,4-diene	Hydrocarbons	1000195-03-3	847	-	-	331693	309327	420260	123558	255011	266272	290999	292978	294052	288894	274291	280016	267355	277250	268729	-	-	-	-	-	-	-	1.31159	0.0401457	2.06104	1.04337	up	1.12303	0.0417807	2.04295	1.03065	up
AMW2008	125	55	168.188	C12H24	8-methyl-1-Undecene	Hydrocarbons	74630-40-3	1124	-	-	1.2672e+06	1.08762e+06	1.01493e+06	834417	880761	1.0242e+06	4.70773e+06	4.3497e+06	4.56067e+06	4.41323e+06	4.33692e+06	4.50064e+06	2.36585e+06	2.51864e+06	2.39892e+06	-	-	1.61323	2.41678e-12	4.39816	2.1369	up	1.79276	0.0104883	3.6302	1.86005	up	-	-	-	-	-
AMW1810	55	70	130.099	C7H14O2	Acetic acid, pentyl ester	Ester	628-63-7	915.737874097007	fruity, banana	0.08	1.47683e+06	2.04768e+06	1.95467e+06	746730	1.69456e+06	1.83504e+06	808157	799791	768816	759705	757992	768708	1.11324e+06	1.11327e+06	1.09842e+06	-	-	1.36024	0.007159	0.478004	-1.06491	down	-	-	-	-	-	-	-	-	-	-
AMW1567	122	79	122.11	C9H14	Allylidenecyclohexane	Hydrocarbons	5664-10-8	943	-	-	4929.03	3836.55	5709.23	5.10347e+06	4019.92	5.17692e+06	5.62911e+06	5.08256e+06	5.13495e+06	4.87153e+06	5.00708e+06	4.89968e+06	2844.39	2936.54	2857.65	-	-	1.14912	0.0257386	2.97361	1.57222	up	1.45364	0.0222378	3.0608	1.61391	up	-	-	-	-	-
AMW1324	115	91	130.078	C10H10	Benzene, (1-methyl-2-propynyl)-	Aromatics	4544-28-9	1026	-	-	64740.7	70623.8	52853.5	126235	185663	169231	225417	206428	208952	198944	207825	198412	96878.2	96716.9	96613.2	-	-	-	-	-	-	-	-	-	-	-	-	1.48338	5.01852e-07	0.284306	-1.81448	down
AMW1457*087	119	134	134.11	C10H14	Benzene, 1-methyl-3-(1-methylethyl)-	Aromatics	535-77-3	1042	-	0.8	2.66854e+06	1.6035e+06	1.71876e+06	629226	672196	603024	543059	337188	320056	425421	255156	324634	590344	585646	557539	-	-	1.26536	0.0382163	0.279347	-1.83987	down	-	-	-	-	-	1.33686	0.000783783	2.22201	1.15187	up
AMW0502	91	92	120.058	C8H8O	BenzeneacetAldehyde	Aldehyde	122-78-1	1045.59613319012	floral, honey, rose, cherry	0.0063	1.39895e+06	379266	1.00358e+06	205184	589945	496963	382604	384720	381532	374780	364991	357954	1.43722e+06	1.40832e+06	1.38067e+06	C00601	ko00360,ko01100	-	-	-	-	-	1.01461	0.111112	3.7378	1.90219	up	1.03374	0.0735815	6.77803	2.76087	up
AMW2198	107	43	265.967	C10H9Cl3O2	Benzenemethanol, .alpha.-(trichloromethyl)-, acetate	Ester	90-17-5	1582	heavy, rose, floral, powdery, balsamic, soapy	-	151229	107491	253229	35420.2	65440.9	111396	127971	143751	154055	144558	129751	132398	87956.1	89920.6	89811	-	-	-	-	-	-	-	1.53557	0.010194	3.56254	1.83291	up	1.32143	0.0151546	3.09917	1.63188	up
AMW1344	79	93	136.125	C10H16	Bicyclo[2.2.1]heptane, 7,7-dimethyl-2-methylene-	Terpenoids	471-84-1	943	camphor	-	5935.9	3429.42	6951.17	5.10347e+06	3529.56	5.17692e+06	5.62911e+06	5.08256e+06	5.13495e+06	4.87153e+06	5.00708e+06	4.89968e+06	2804.71	2954.4	2859.33	-	-	1.14877	0.0257386	2.97322	1.57203	up	1.45111	0.0222376	3.06039	1.61372	up	-	-	-	-	-
AMW2210	154	153	154.078	C12H10	Biphenyl	Aromatics	92-52-4	1367	pungent, rose, green, geranium	0.0033	237650	41766.1	146114	96223.5	142297	178932	209603	177595	190286	176704	167033	183558	120168	124398	116209	C06588	ko01100	-	-	-	-	-	-	-	-	-	-	1.25157	0.000330197	0.404232	-1.30674	down
AMW1654	115	41	115.046	C5H9NS	Butane, 1-isothiocyanato-	Ester	592-82-5	955	sulfury, pungent, green	-	44561.9	51148.3	57270.4	5.10347e+06	50840.6	59961.3	5.62911e+06	5.08256e+06	5.13495e+06	4.87153e+06	5.00708e+06	4.89968e+06	47270.2	47296.4	47847.8	-	-	1.39481	0.00386675	5.70588	2.51245	up	1.71006	0.00350163	5.87317	2.55414	up	-	-	-	-	-
AMW1638	56	86	104.047	C4H8O3	Butanoic Acid, 4-hydroxy-	Acid	591-81-1	933	-	10400	54212	87204.6	56526.2	49916.8	44085.8	66275.3	182394	173386	172660	174145	166032	171743	115285	121320	122219	C01991	-	1.55714	1.96095e-06	2.90424	1.53816	up	-	-	-	-	-	-	-	-	-	-
AMW2256	42	86	86.037	C4H6O2	Butyrolactone	Ester	96-48-0	912.043795620438	creamy, oily, fatty, caramel	20	553820	836036	771538	1.23422e+06	542770	955912	5.92443e+06	5.71638e+06	5.66632e+06	5.63179e+06	5.51595e+06	4.24767e+06	904943	931562	908624	C01770	-	1.58659	7.24785e-07	6.68176	2.74023	up	-	-	-	-	-	1.21263	0.000161763	0.195903	-2.35179	down
AMW1334	55	87	142.099	C8H14O2	Cyclohexanecarboxylic acid, methyl ester	Ester	4630-82-4	1047	fruity, berry, estery, pineapple, milky	-	2.13915e+06	1.08463e+06	1.98723e+06	484709	737273	499424	515090	462187	475617	496941	442920	475779	770330	783577	771170	-	-	1.0251	0.0743188	0.413786	-1.27304	down	1.34687	0.050875	0.333658	-1.58356	down	-	-	-	-	-
AMW0318	57	82	100.089	C6H12O	Cyclohexanol	Alcohol	108-93-0	884.036001894837	camphor, menthol, phenol	0.47	338286	201893	350998	104035	222680	204800	5.62911e+06	5.08256e+06	5.13495e+06	4.87153e+06	5.00708e+06	4.89968e+06	163895	173292	170392	C00854	-	1.59741	1.07731e-08	21.526	4.42801	up	1.97116	6.11888e-16	22.1571	4.4697	up	-	-	-	-	-
AMW1606	93	121	154.136	C10H18O	Cyclohexanol, 1-methyl-4-(1-methylethylidene)-	Terpenoids	586-81-2	1191	terpineol, lilac	-	2.13681e+06	1.80631e+06	4.20462e+06	1.21631e+06	1.40747e+06	1.28553e+06	102487	89060.7	94859.6	122098	90786.9	94522.4	981455	1.03051e+06	1.00462e+06	C17518	-	1.591	0.00900256	0.0492504	-4.34372	down	-	-	-	-	-	1.51249	0.00107675	25.0473	4.64658	up
AMW1072	69	68	196.219	C14H28	Cyclopentane, nonyl-	Hydrocarbons	2882-98-6	1456	-	-	2.84438e+06	1.64981e+06	4.73447e+06	1.54873e+06	1.20189e+06	1.993e+06	2.57189e+06	2.68516e+06	2.92227e+06	2.65981e+06	2.41877e+06	2.32429e+06	1.87063e+06	1.84408e+06	1.87057e+06	-	-	-	-	-	-	-	1.57229	0.00994637	2.90873	1.54039	up	1.3214	0.0151037	2.6082	1.38306	up
AMW0978	97	43	181.183	C12H23N	Dodecanenitrile	Nitrogen compounds	2437-25-4	1459	citrus, orange, peel, metallic, spicy	9e-05	8.83342e+06	1.3254e+07	1.44827e+07	1.55286e+07	1.22808e+07	1.50796e+07	1.57637e+07	1.29244e+07	1.28353e+07	1.28529e+07	1.32198e+07	1.67928e+07	4.7512e+06	4.99262e+06	4.82421e+06	-	-	-	-	-	-	-	-	-	-	-	-	1.44968	3.05017e-05	0.490618	-1.02733	down
AMW1343	81	43	154.136	C10H18O	Eucalyptol	Terpenoids	470-82-6	1034.32995194875	eucalyptus, herbal, camphor, medicinal	0.015	5.91952e+06	3.80285e+06	5.31836e+06	1.28906e+06	1.91182e+06	1.74266e+06	1.35702e+06	1.31155e+06	1.59446e+06	1.62538e+06	1.27217e+06	1.55727e+06	2.65736e+06	2.7113e+06	2.63596e+06	C09844	ko04750	1.00888	0.0676571	0.436236	-1.19682	down	1.48102	0.032969	0.29824	-1.74545	down	-	-	-	-	-
AMW0193	121	93	121.053	C7H7NO	Formamide, N-phenyl-	Aromatics	103-70-8	1181	-	480	1.58023e+06	1.74256e+06	3.52459e+06	1.15449e+06	1.19919e+06	1.03437e+06	541783	449023	499020	763756	481476	528850	954600	985703	981159	-	-	1.40135	0.0279009	0.318883	-1.6489	down	-	-	-	-	-	1.44898	0.0032047	4.31642	2.10984	up
AMW0197	97	55	154.172	C11H22	Hept-2-ene, 2,4,4,6-tetramethyl-	Hydrocarbons	103982-58-7	951	-	-	6.16031e+06	6.4595e+06	5.91458e+06	5.10347e+06	5.36748e+06	5.17692e+06	269334	5.08256e+06	271456	249238	218201	226540	122713	128577	125033	-	-	1.37892	0.0016256	0.184813	-2.43586	down	-	-	-	-	-	1.29728	0.00340222	4.98989	2.31901	up
AMW0612	60	73	116.084	C6H12O2	Hexanoic Acid	Acid	142-62-1	987.200832466181	rose, geranium, cheese, fatty	3	86562.9	140645	94710.9	111318	88143.5	96241.4	145164	141664	146684	136087	135363	132911	141344	141155	144540	C01585	-	-	-	-	-	-	1.42218	0.130145	14.4093	3.84893	up	-	-	-	-	-
AMW1892	87	59	144.163	C8H20N2	Hydrazine, 1,1-diethyl-2-(1-methylpropyl)-	Nitrogen compounds	67398-40-7	1000	-	-	1.25654e+06	673112	1.60397e+06	1.02607e+06	1.22378e+06	949499	575625	518323	487727	531861	546755	554221	797466	819106	819965	-	-	1.41911	0.00603131	0.477429	-1.06664	down	-	-	-	-	-	1.35669	0.00347109	2.03821	1.0273	up
AMW1954	58	102	159.162	C9H21NO	N,N-Dimethyl-3-butoxypropylamine	Amine	71126-65-3	1041	-	-	202804	136128	187502	38938.8	54464.5	41618.9	43893.9	38337.9	41909.8	41372.2	38597.7	41318.2	93234.8	93022.4	90676.2	-	-	-	-	-	-	-	1.26913	0.0657454	0.347459	-1.52508	down	-	-	-	-	-
AMW1939	104	44	104.041	C3H8N2S	N,N-dimethyl-Thiourea	Others	6972-05-0	998	-	-	356200	186942	457180	299263	366422	280328	170567	152396	140424	157137	169341	154771	219508	224163	224509	-	-	1.39815	0.00633323	0.485341	-1.04293	down	-	-	-	-	-	-	-	-	-	-
AMW1439	189	161	204.188	C15H24	Naphthalene, 1,2,4a,5,8,8a-hexahydro-4,7-dimethyl-1-(1-methylethyl)-, [1S-(1.alpha.,4a.beta.,8a.alpha.)]-	Terpenoids	523-47-7	1440	green, woody	-	211782	251598	441425	220452	227800	288879	281922	242777	275828	261801	253740	239377	159456	153991	157194	C09625	-	-	-	-	-	-	-	-	-	-	-	1.26465	0.0202617	2.0149	1.0107	up
AMW2201	142	141	142.078	C11H10	Naphthalene, 2-methyl-	Aromatics	91-57-6	1345	sweet, floral, woody	0.004	866212	955107	743272	956335	858275	812668	2.05698e+06	1.86752e+06	1.73252e+06	1.61597e+06	1.64186e+06	1.70518e+06	860539	894085	887702	C14098	-	1.58559	4.50335e-06	2.04551	1.03246	up	-	-	-	-	-	1.46621	1.22276e-06	0.473799	-1.07765	down
AMW0779	74	87	172.146	C10H20O2	Nonanoic acid, methyl ester	Ester	1731-84-6	1224.37971952535	sweet, fruity, pear, waxy, tropical, wine	0.04	93797.4	87565.2	87757.4	80235.4	95822.7	98559.6	70127.9	70870.8	72762.3	67771.9	68678.4	66040.9	138247	139982	138322	-	-	-	-	-	-	-	1.60091	0.0108874	2.36096	1.23938	up	1.30146	0.00577547	3.08406	1.62483	up
AMW2262	164	77	164.084	C10H12O2	Phenol, 2-methoxy-4-(1-propenyl)-	Phenol	97-54-1	1455.39691604797	sweet, spicy, clove, woody, allspice, carnation, floral	0.1	3.57474e+06	292437	4.84086e+06	2.3617e+06	3.9121e+06	6.45773e+06	1.17102e+07	1.17503e+07	1.2387e+07	1.19052e+07	1.17956e+07	1.15715e+07	6.63959e+06	6.96031e+06	6.69415e+06	C10469	-	1.17443	0.000177783	3.31722	1.72997	up	-	-	-	-	-	-	-	-	-	-
AMW0983	71	43	158.131	C9H18O2	Propanoic acid, 2-methyl-, 2-methylbutyl ester	Ester	2445-69-4	955	fruity, ethereal, tropical, banana	0.014	5.05216e+06	3.24341e+06	6.6704e+06	4.7641e+06	6.02559e+06	5.39508e+06	2.52233e+06	2.33834e+06	2.30348e+06	2.37564e+06	2.57395e+06	2.56941e+06	3.56452e+06	3.6314e+06	3.56382e+06	-	-	1.48767	0.00219227	0.471358	-1.0851	down	-	-	-	-	-	-	-	-	-	-
AMW1769	57	70	144.115	C8H16O2	Propanoic acid, pentyl ester	Ester	624-54-4	969	sweet, fruity, apricot, pineapple, tropical, banana	0.085	1.21981e+07	1.27442e+07	1.8015e+07	7.35167e+06	1.29584e+07	1.21187e+07	6.17794e+06	7.10801e+06	5.95894e+06	5.92528e+06	6.82303e+06	5.97336e+06	8.45262e+06	8.95255e+06	8.63672e+06	-	-	-	-	-	-	-	-	-	-	-	-	1.47697	0.000200471	2.07466	1.05287	up
AMW0512*053	108	42	108.069	C6H8N2	Pyrazine, 2,5-dimethyl-	Heterocyclic compound	123-32-0	909.285341679708	cocoa, roasted, nutty, roasted, beefy, woody, grassy, medicinal	1.75	1.58525e+06	3.51739e+06	912608	6.85187e+06	2.84918e+06	5.3644e+06	3.22999e+07	3.14747e+07	3.14377e+07	3.11926e+07	3.01813e+07	3.036e+07	6.00674e+06	6.22338e+06	6.03556e+06	-	-	1.50418	8.74669e-08	8.86813	3.14863	up	-	-	-	-	-	1.37249	0.000213915	0.186669	-2.42145	down
AMW0305*053	108	42	108.069	C6H8N2	Pyrazine, 2,6-dimethyl-	Heterocyclic compound	108-50-9	911.08220603538	ethereal, cocoa, nutty, roasted, roasted, meaty, beefy, brown, coffee, buttermilky	10	1.58525e+06	3.51739e+06	912608	6.85187e+06	2.84918e+06	5.3644e+06	3.22999e+07	3.14747e+07	3.14377e+07	3.11926e+07	3.01813e+07	3.036e+07	6.00674e+06	6.22338e+06	6.03556e+06	-	-	1.50418	8.74669e-08	8.86813	3.14863	up	-	-	-	-	-	1.37249	0.000213915	0.186669	-2.42145	down
AMW0589	136	121	136.1	C8H12N2	Pyrazine, 2-methyl-5-(1-methylethyl)-	Heterocyclic compound	13925-05-8	1029	green, coffee, nutty, earthy	-	781144	273654	710941	132054	238449	196338	187737	176450	181710	178845	169936	169166	269931	286796	288569	-	-	-	-	-	-	-	-	-	-	-	-	1.37754	0.0053819	2.8525	1.51223	up
AMW0633	122	42	122.084	C7H10N2	Pyrazine, trimethyl-	Heterocyclic compound	14667-55-1	1008	nut skin, earthy, powdery, cocoa, baked, potato, roasted, peanut, hazelnut, musty	0.29	487735	396130	924621	377771	791156	546960	5.30797e+06	5.31618e+06	5.29829e+06	5.21494e+06	5.09608e+06	4.88379e+06	1.39024e+06	1.44629e+06	1.41452e+06	-	-	1.58371	8.36519e-12	8.82916	3.14228	up	-	-	-	-	-	1.21794	0.0068393	0.321057	-1.6391	down
AMW0007	152	95	152.131	C9H16N2	Pyrimidine, 4-butyl-3,4-dihydro-5-methyl-	Heterocyclic compound	1000115-50-2	1316	-	-	550652	297186	491566	846174	551357	663995	743462	742370	761059	718493	716490	729818	355069	377341	373640	-	-	-	-	-	-	-	1.75924	0.00161511	0.253752	-1.97851	down	1.43569	5.78245e-07	0.195615	-2.35391	down
AMW0529	88	101	256.24	C16H32O2	Tetradecanoic acid, ethyl ester	Ester	124-06-1	1779	sweet, waxy, violet, orris	0.18	93799.2	71478.1	102474	119846	109821	134647	65591.4	59627.9	66692.6	62233.9	59519	62675.5	60878.8	64325.8	61548.6	-	-	-	-	-	-	-	1.35487	0.015744	0.428457	-1.22278	down	-	-	-	-	-
AMW0249	62	110	140.024	C3H9O4P	Tris-(hydroxymethyl)-phosphine oxide	Others	1067-12-5	1378	-	-	875042	1.11766e+06	946027	921480	878256	869429	399542	337173	344069	307709	314062	308007	338036	341315	319198	-	-	1.60508	4.09249e-06	0.358523	-1.47986	down	1.81895	8.98997e-06	0.460841	-1.11766	down	-	-	-	-	-
AMW1449	149	55	210.162	C13H22O2	Vinyl 10-undecenoate	Ester	5299-57-0	1461	-	-	131253	289348	154994	75240.4	148122	184174	383262	374826	495155	514114	523667	387750	233998	247519	249703	-	-	1.39317	4.39352e-05	2.72473	1.44612	up	-	-	-	-	-	-	-	-	-	-
AMW0914	107	105	204.188	C15H24	[1aR-(1a.alpha.,7.alpha.,7a.beta.,7b.alpha.)]-1a,2,3,5,6,7,7a,7b-octahydro-1,1,4,7-tetramethyl-1H-Cycloprop[e]azulene	Terpenoids	21747-46-6	1419	-	-	123233	617104	514453	482103	446662	428243	72688.4	87353.6	65988.4	56558.3	53656.7	63324.9	403083	421795	410753	C20162	-	1.50534	0.0028459	0.152987	-2.70852	down	-	-	-	-	-	1.51385	6.2501e-06	8.96553	3.16439	up
AMW0870	82	57	198.162	C12H22O2	cis-2-(1,1-dimethylethyl)-Cyclohexanol, acetate	Ester	20298-69-5	1322	fruity, bergamot, lime, woody, camphor, fir, needle, spicy, marjoram	-	631616	330386	546617	877893	733893	772588	881435	831147	872654	842260	825228	865478	464470	478522	476650	-	-	-	-	-	-	-	1.83024	0.00139491	0.26669	-1.90676	down	1.4875	5.67085e-09	0.202849	-2.30152	down
AMW1509	68	98	98.037	C5H6O2	dihydro-3-methylene-2(3H)-Furanone	Heterocyclic compound	547-65-9	892	-	-	6.16031e+06	6.4595e+06	5.91458e+06	5.10347e+06	5.36748e+06	5.17692e+06	5.62911e+06	5.08256e+06	5.13495e+06	4.87153e+06	5.00708e+06	4.89968e+06	179944	179614	173235	C20578	-	-	-	-	-	-	1.68824	0.00181053	0.189399	-2.4005	down	1.28284	0.00413232	0.211399	-2.24196	down
AMW0286	92	91	176.157	C13H20	heptyl-Benzene	Aromatics	1078-71-3	1390	-	4	1.03415e+06	1.2524e+06	1.15806e+06	999528	934644	931223	587858	515999	503544	467696	464324	458613	487232	477719	474585	-	-	1.57308	4.22165e-05	0.475125	-1.07362	down	-	-	-	-	-	-	-	-	-	-
AMW0617	57	41	130.136	C8H18O	n-Butyl ether	Ether	142-96-1	892	ethereal	-	2.82501e+06	3.33415e+06	3.4776e+06	1.36921e+06	2.60142e+06	2.94966e+06	1.30205e+06	1.24058e+06	1.2467e+06	1.25807e+06	1.14586e+06	1.22395e+06	2.28398e+06	2.29497e+06	2.16687e+06	-	-	1.42828	0.00422946	0.447978	-1.1585	down	-	-	-	-	-	-	-	-	-	-
AMW1445*087	119	134	134.11	C10H14	o-Cymene	Terpenoids	527-84-4	1042	gasoline	0.01144	2.66854e+06	1.6035e+06	1.71876e+06	629226	672196	603024	543059	337188	320056	425421	255156	324634	590344	585646	557539	-	-	1.26536	0.0382163	0.279347	-1.83987	down	-	-	-	-	-	1.33686	0.000783783	2.22201	1.15187	up
AMW2289*087	119	134	134.11	C10H14	p-Cymene	Aromatics	99-87-6	1025.98719316969	woody, citrus	0.0114	2.66854e+06	1.6035e+06	1.71876e+06	629226	672196	603024	543059	337188	320056	425421	255156	324634	590344	585646	557539	C06575	ko01100	1.26536	0.0382163	0.279347	-1.83987	down	-	-	-	-	-	1.33686	0.000783783	2.22201	1.15187	up
